# Supplementary material for: A novel approach for protein subcellular location prediction using amino acid exposure
Source: BMC Bioinformatics. 2013 Nov 28;14:342. doi: 10.1186/1471-2105-14-342 (PMC4219330; doi:10.1186/1471-2105-14-342)
Supplement: Additional file 2: Table S1 — Location predictions for 3320 human proteins without location annotation in UniProt. [file 1471-2105-14-342-S2.xls]

## Sheet: Sheet1
UniProt ID	Location (Score)	Location (Score)	Location (Score)	Location (Score)
HAGHL_HUMAN	Nucleo-cytoplasmic (0.336)	Nuclear (0.325)	Cytoplasmic (0.294)	Extracellular (0.014)
AUXI_HUMAN	Nucleo-cytoplasmic (0.482)	Nuclear (0.382)	Cytoplasmic (0.107)	Extracellular (0.045)
LGSN_HUMAN	Cytoplasmic (0.932)	Nuclear (0.069)	Extracellular (0.021)	Nucleo-cytoplasmic (-0.002)
P5CR3_HUMAN	Nucleo-cytoplasmic (0.374)	Cytoplasmic (0.346)	Nuclear (0.245)	Extracellular (0.003)
NUD13_HUMAN	Nucleo-cytoplasmic (0.402)	Nuclear (0.366)	Cytoplasmic (0.199)	Extracellular (-0.011)
HGD_HUMAN	Cytoplasmic (0.558)	Nuclear (0.179)	Nucleo-cytoplasmic (0.145)	Extracellular (0.076)
MAGA6_HUMAN	Nucleo-cytoplasmic (0.347)	Cytoplasmic (0.326)	Nuclear (0.286)	Extracellular (0.007)
F102A_HUMAN	Nucleo-cytoplasmic (0.448)	Nuclear (0.388)	Cytoplasmic (0.129)	Extracellular (0.041)
TEX33_HUMAN	Cytoplasmic (0.364)	Nucleo-cytoplasmic (0.342)	Nuclear (0.136)	Extracellular (0.134)
EIF2A_HUMAN	Nuclear (0.557)	Cytoplasmic (0.242)	Nucleo-cytoplasmic (0.172)	Extracellular (0.035)
FA83F_HUMAN	Cytoplasmic (0.521)	Nuclear (0.304)	Nucleo-cytoplasmic (0.171)	Extracellular (-0.012)
EFCB3_HUMAN	Nuclear (0.475)	Cytoplasmic (0.288)	Nucleo-cytoplasmic (0.201)	Extracellular (0.024)
CC177_HUMAN	Cytoplasmic (0.425)	Nucleo-cytoplasmic (0.208)	Nuclear (0.206)	Extracellular (0.131)
ARHGJ_HUMAN	Nuclear (0.586)	Nucleo-cytoplasmic (0.204)	Cytoplasmic (0.179)	Extracellular (0.046)
NGAP_HUMAN	Nuclear (0.586)	Nucleo-cytoplasmic (0.233)	Cytoplasmic (0.149)	Extracellular (0.051)
THA10_HUMAN	Nuclear (0.455)	Nucleo-cytoplasmic (0.276)	Cytoplasmic (0.225)	Extracellular (0.031)
CC175_HUMAN	Nuclear (0.616)	Nucleo-cytoplasmic (0.319)	Cytoplasmic (0.071)	Extracellular (-0.015)
EFS_HUMAN	Cytoplasmic (0.391)	Nucleo-cytoplasmic (0.271)	Nuclear (0.174)	Extracellular (0.133)
TTC1_HUMAN	Nuclear (0.531)	Nucleo-cytoplasmic (0.405)	Cytoplasmic (0.061)	Extracellular (0.021)
PP2D1_HUMAN	Nuclear (0.821)	Nucleo-cytoplasmic (0.270)	Extracellular (0.026)	Cytoplasmic (-0.036)
YP034_HUMAN	Nuclear (0.431)	Nucleo-cytoplasmic (0.382)	Cytoplasmic (0.148)	Extracellular (0.041)
PPR3C_HUMAN	Nuclear (0.616)	Nucleo-cytoplasmic (0.181)	Cytoplasmic (0.175)	Extracellular (0.049)
NUD17_HUMAN	Nuclear (0.451)	Nucleo-cytoplasmic (0.297)	Cytoplasmic (0.207)	Extracellular (0.033)
CUL2_HUMAN	Nuclear (0.415)	Cytoplasmic (0.375)	Nucleo-cytoplasmic (0.183)	Extracellular (0.009)
CQ059_HUMAN	Cytoplasmic (0.400)	Nucleo-cytoplasmic (0.265)	Nuclear (0.173)	Extracellular (0.132)
SBP2L_HUMAN	Nuclear (0.558)	Nucleo-cytoplasmic (0.262)	Cytoplasmic (0.146)	Extracellular (0.050)
F126B_HUMAN	Nuclear (0.428)	Nucleo-cytoplasmic (0.381)	Cytoplasmic (0.151)	Extracellular (0.040)
PEPL1_HUMAN	Cytoplasmic (0.912)	Nucleo-cytoplasmic (0.084)	Extracellular (0.031)	Nuclear (-0.007)
UBFD1_HUMAN	Cytoplasmic (0.629)	Nucleo-cytoplasmic (0.167)	Nuclear (0.105)	Extracellular (0.091)
FA50B_HUMAN	Cytoplasmic (0.536)	Nuclear (0.205)	Nucleo-cytoplasmic (0.130)	Extracellular (0.114)
F90AD_HUMAN	Cytoplasmic (0.332)	Nuclear (0.267)	Nucleo-cytoplasmic (0.266)	Extracellular (0.097)
NRDE2_HUMAN	Cytoplasmic (0.467)	Nuclear (0.285)	Nucleo-cytoplasmic (0.228)	Extracellular (-0.008)
ME15P_HUMAN	Nucleo-cytoplasmic (0.391)	Nuclear (0.321)	Cytoplasmic (0.243)	Extracellular (0.020)
CD20B_HUMAN	Nuclear (0.449)	Cytoplasmic (0.354)	Nucleo-cytoplasmic (0.172)	Extracellular (0.014)
PRSR2_HUMAN	Cytoplasmic (0.411)	Nucleo-cytoplasmic (0.230)	Nuclear (0.196)	Extracellular (0.132)
STK31_HUMAN	Cytoplasmic (0.658)	Nuclear (0.212)	Nucleo-cytoplasmic (0.156)	Extracellular (-0.038)
KBTBB_HUMAN	Cytoplasmic (0.437)	Nuclear (0.283)	Nucleo-cytoplasmic (0.163)	Extracellular (0.089)
CS071_HUMAN	Cytoplasmic (0.454)	Nuclear (0.231)	Nucleo-cytoplasmic (0.162)	Extracellular (0.129)
KLDC9_HUMAN	Cytoplasmic (0.406)	Nuclear (0.262)	Nucleo-cytoplasmic (0.199)	Extracellular (0.100)
UBP34_HUMAN	Nuclear (0.393)	Nucleo-cytoplasmic (0.317)	Cytoplasmic (0.244)	Extracellular (0.024)
CBWD3_HUMAN	Cytoplasmic (0.447)	Nucleo-cytoplasmic (0.355)	Nuclear (0.184)	Extracellular (-0.012)
PGP_HUMAN	Nucleo-cytoplasmic (0.351)	Cytoplasmic (0.339)	Nuclear (0.286)	Extracellular (-0.041)
CX058_HUMAN	Nuclear (0.548)	Nucleo-cytoplasmic (0.244)	Cytoplasmic (0.171)	Extracellular (0.045)
DOK4_HUMAN	Nuclear (0.497)	Cytoplasmic (0.297)	Nucleo-cytoplasmic (0.177)	Extracellular (0.019)
EXOC2_HUMAN	Cytoplasmic (0.441)	Nuclear (0.352)	Nucleo-cytoplasmic (0.187)	Extracellular (-0.001)
DBND2_HUMAN	Nucleo-cytoplasmic (0.350)	Nuclear (0.321)	Cytoplasmic (0.233)	Extracellular (0.067)
RIOK2_HUMAN	Cytoplasmic (0.459)	Nucleo-cytoplasmic (0.264)	Nuclear (0.254)	Extracellular (-0.007)
UBE2U_HUMAN	Nucleo-cytoplasmic (0.512)	Nuclear (0.329)	Cytoplasmic (0.128)	Extracellular (0.037)
CK084_HUMAN	Cytoplasmic (0.364)	Nucleo-cytoplasmic (0.255)	Nuclear (0.228)	Extracellular (0.118)
GCN1L_HUMAN	Cytoplasmic (0.447)	Nuclear (0.285)	Nucleo-cytoplasmic (0.244)	Extracellular (-0.006)
CJ062_HUMAN	Cytoplasmic (0.376)	Nucleo-cytoplasmic (0.321)	Nuclear (0.144)	Extracellular (0.133)
LRC48_HUMAN	Nuclear (0.443)	Nucleo-cytoplasmic (0.305)	Cytoplasmic (0.209)	Extracellular (0.025)
PUS7_HUMAN	Cytoplasmic (0.666)	Nucleo-cytoplasmic (0.361)	Nuclear (0.031)	Extracellular (-0.032)
PLCX3_HUMAN	Cytoplasmic (0.725)	Nucleo-cytoplasmic (0.323)	Extracellular (0.058)	Nuclear (-0.043)
TRIM7_HUMAN	Cytoplasmic (0.490)	Nuclear (0.375)	Nucleo-cytoplasmic (0.134)	Extracellular (-0.005)
P12L2_HUMAN	Cytoplasmic (0.395)	Nucleo-cytoplasmic (0.273)	Nuclear (0.170)	Extracellular (0.132)
RL15_HUMAN	Nuclear (0.382)	Nucleo-cytoplasmic (0.296)	Cytoplasmic (0.259)	Extracellular (0.037)
KBTBC_HUMAN	Nucleo-cytoplasmic (0.555)	Nuclear (0.489)	Cytoplasmic (0.002)	Extracellular (-0.009)
PHOP2_HUMAN	Nuclear (0.502)	Cytoplasmic (0.250)	Nucleo-cytoplasmic (0.210)	Extracellular (0.030)
CC112_HUMAN	Cytoplasmic (0.438)	Nuclear (0.356)	Extracellular (0.114)	Nucleo-cytoplasmic (0.091)
PDE12_HUMAN	Nuclear (0.536)	Cytoplasmic (0.309)	Nucleo-cytoplasmic (0.136)	Extracellular (0.025)
MAGB2_HUMAN	Nucleo-cytoplasmic (0.405)	Nuclear (0.289)	Cytoplasmic (0.221)	Extracellular (0.059)
ANR65_HUMAN	Cytoplasmic (0.401)	Nucleo-cytoplasmic (0.271)	Nuclear (0.167)	Extracellular (0.131)
F186B_HUMAN	Nuclear (0.518)	Nucleo-cytoplasmic (0.294)	Cytoplasmic (0.149)	Extracellular (0.046)
TTC33_HUMAN	Nucleo-cytoplasmic (0.373)	Nuclear (0.334)	Cytoplasmic (0.243)	Extracellular (0.024)
CDC23_HUMAN	Nuclear (0.424)	Nucleo-cytoplasmic (0.398)	Cytoplasmic (0.159)	Extracellular (-0.031)
SLN14_HUMAN	Nuclear (0.672)	Nucleo-cytoplasmic (0.318)	Cytoplasmic (0.032)	Extracellular (-0.006)
CCD87_HUMAN	Nucleo-cytoplasmic (0.445)	Nuclear (0.337)	Cytoplasmic (0.169)	Extracellular (0.039)
KLH28_HUMAN	Nucleo-cytoplasmic (0.434)	Cytoplasmic (0.374)	Nuclear (0.174)	Extracellular (-0.005)
UCRIL_HUMAN	Cytoplasmic (0.611)	Nucleo-cytoplasmic (0.201)	Nuclear (0.200)	Extracellular (-0.028)
RPKL1_HUMAN	Cytoplasmic (0.424)	Nuclear (0.283)	Nucleo-cytoplasmic (0.265)	Extracellular (-0.004)
HEAT4_HUMAN	Nuclear (0.421)	Nucleo-cytoplasmic (0.317)	Cytoplasmic (0.216)	Extracellular (0.030)
FGF11_HUMAN	Nuclear (0.537)	Nucleo-cytoplasmic (0.226)	Cytoplasmic (0.207)	Extracellular (0.012)
LARP1_HUMAN	Nucleo-cytoplasmic (0.635)	Nuclear (0.267)	Cytoplasmic (0.086)	Extracellular (0.040)
HECD1_HUMAN	Nuclear (0.381)	Cytoplasmic (0.354)	Nucleo-cytoplasmic (0.229)	Extracellular (0.010)
K1C12_HUMAN	Cytoplasmic (0.492)	Nucleo-cytoplasmic (0.206)	Nuclear (0.160)	Extracellular (0.117)
SELR1_HUMAN	Nuclear (0.373)	Nucleo-cytoplasmic (0.335)	Cytoplasmic (0.245)	Extracellular (0.023)
LNX2_HUMAN	Nuclear (0.402)	Nucleo-cytoplasmic (0.399)	Cytoplasmic (0.158)	Extracellular (0.037)
AXA82_HUMAN	Cytoplasmic (0.686)	Nucleo-cytoplasmic (0.218)	Nuclear (0.119)	Extracellular (-0.030)
TYW2_HUMAN	Cytoplasmic (0.389)	Nuclear (0.315)	Nucleo-cytoplasmic (0.263)	Extracellular (0.002)
THADA_HUMAN	Nucleo-cytoplasmic (0.375)	Nuclear (0.308)	Cytoplasmic (0.275)	Extracellular (0.006)
BRWD3_HUMAN	Nuclear (0.549)	Nucleo-cytoplasmic (0.237)	Cytoplasmic (0.177)	Extracellular (0.044)
RADIL_HUMAN	Nuclear (0.459)	Nucleo-cytoplasmic (0.325)	Cytoplasmic (0.173)	Extracellular (0.039)
KR412_HUMAN	Cytoplasmic (0.377)	Nucleo-cytoplasmic (0.316)	Nuclear (0.147)	Extracellular (0.133)
DFNA5_HUMAN	Nuclear (0.768)	Nucleo-cytoplasmic (0.304)	Extracellular (0.011)	Cytoplasmic (-0.021)
TSYL4_HUMAN	Nucleo-cytoplasmic (0.521)	Nuclear (0.287)	Cytoplasmic (0.159)	Extracellular (0.030)
YJEN3_HUMAN	Cytoplasmic (0.317)	Nuclear (0.272)	Nucleo-cytoplasmic (0.250)	Extracellular (0.054)
CECR2_HUMAN	Nucleo-cytoplasmic (0.436)	Nuclear (0.405)	Cytoplasmic (0.125)	Extracellular (0.043)
HEM4_HUMAN	Cytoplasmic (0.504)	Nucleo-cytoplasmic (0.312)	Nuclear (0.178)	Extracellular (-0.018)
SMTL2_HUMAN	Nucleo-cytoplasmic (0.442)	Nuclear (0.398)	Cytoplasmic (0.125)	Extracellular (0.043)
GOG6A_HUMAN	Nuclear (0.449)	Nucleo-cytoplasmic (0.325)	Cytoplasmic (0.178)	Extracellular (0.041)
PRA17_HUMAN	Nucleo-cytoplasmic (0.459)	Nuclear (0.294)	Cytoplasmic (0.208)	Extracellular (0.023)
CUED1_HUMAN	Cytoplasmic (0.374)	Nucleo-cytoplasmic (0.344)	Extracellular (0.131)	Nuclear (0.128)
TRIML_HUMAN	Nuclear (0.470)	Cytoplasmic (0.288)	Nucleo-cytoplasmic (0.206)	Extracellular (0.024)
IQCG_HUMAN	Nuclear (0.389)	Cytoplasmic (0.309)	Nucleo-cytoplasmic (0.259)	Extracellular (0.016)
INSR2_HUMAN	Nuclear (0.440)	Nucleo-cytoplasmic (0.347)	Cytoplasmic (0.170)	Extracellular (0.038)
PSMD4_HUMAN	Nucleo-cytoplasmic (0.396)	Cytoplasmic (0.297)	Nuclear (0.267)	Extracellular (0.010)
GNAT1_HUMAN	Cytoplasmic (0.944)	Nucleo-cytoplasmic (0.044)	Extracellular (0.028)	Nuclear (0.001)
WDR25_HUMAN	Nuclear (0.408)	Cytoplasmic (0.322)	Nucleo-cytoplasmic (0.232)	Extracellular (0.016)
COR2A_HUMAN	Cytoplasmic (0.582)	Nuclear (0.233)	Nucleo-cytoplasmic (0.191)	Extracellular (-0.023)
YB057_HUMAN	Nuclear (0.471)	Nucleo-cytoplasmic (0.316)	Cytoplasmic (0.171)	Extracellular (0.040)
THUM2_HUMAN	Nuclear (0.391)	Nucleo-cytoplasmic (0.307)	Cytoplasmic (0.279)	Extracellular (-0.051)
MBLC2_HUMAN	Nucleo-cytoplasmic (0.478)	Nuclear (0.363)	Cytoplasmic (0.127)	Extracellular (0.040)
SPT21_HUMAN	Nuclear (0.505)	Nucleo-cytoplasmic (0.325)	Cytoplasmic (0.133)	Extracellular (0.048)
CI131_HUMAN	Nucleo-cytoplasmic (0.419)	Nuclear (0.392)	Cytoplasmic (0.151)	Extracellular (0.038)
WDR73_HUMAN	Nuclear (0.469)	Cytoplasmic (0.302)	Nucleo-cytoplasmic (0.196)	Extracellular (0.020)
F90AO_HUMAN	Cytoplasmic (0.382)	Nuclear (0.249)	Nucleo-cytoplasmic (0.223)	Extracellular (0.111)
MK13_HUMAN	Nucleo-cytoplasmic (0.374)	Cytoplasmic (0.370)	Nuclear (0.226)	Extracellular (-0.001)
PSMD9_HUMAN	Nuclear (0.454)	Nucleo-cytoplasmic (0.267)	Cytoplasmic (0.236)	Extracellular (0.029)
WSDU1_HUMAN	Nuclear (0.401)	Cytoplasmic (0.366)	Nucleo-cytoplasmic (0.202)	Extracellular (0.010)
PNM6D_HUMAN	Nuclear (0.354)	Cytoplasmic (0.305)	Nucleo-cytoplasmic (0.240)	Extracellular (0.068)
TBCD9_HUMAN	Cytoplasmic (0.695)	Nuclear (0.201)	Nucleo-cytoplasmic (0.137)	Extracellular (-0.036)
CTLFB_HUMAN	Nuclear (0.546)	Nucleo-cytoplasmic (0.250)	Cytoplasmic (0.168)	Extracellular (0.045)
CC062_HUMAN	Nuclear (0.390)	Cytoplasmic (0.307)	Nucleo-cytoplasmic (0.261)	Extracellular (0.016)
LITD1_HUMAN	Cytoplasmic (0.539)	Nuclear (0.245)	Extracellular (0.118)	Nucleo-cytoplasmic (0.094)
COAC_HUMAN	Cytoplasmic (0.466)	Nucleo-cytoplasmic (0.338)	Nuclear (0.184)	Extracellular (-0.014)
CCD33_HUMAN	Nuclear (0.568)	Nucleo-cytoplasmic (0.257)	Cytoplasmic (0.142)	Extracellular (0.051)
RUND1_HUMAN	Nuclear (0.361)	Cytoplasmic (0.285)	Nucleo-cytoplasmic (0.205)	Extracellular (0.097)
IGHE_HUMAN	Nuclear (0.433)	Nucleo-cytoplasmic (0.321)	Cytoplasmic (0.201)	Extracellular (0.033)
DACT2_HUMAN	Nucleo-cytoplasmic (0.566)	Nuclear (0.304)	Cytoplasmic (0.108)	Extracellular (0.039)
POK7_HUMAN	Nucleo-cytoplasmic (0.365)	Cytoplasmic (0.304)	Nuclear (0.289)	Extracellular (0.010)
MYO5B_HUMAN	Nuclear (0.425)	Nucleo-cytoplasmic (0.339)	Cytoplasmic (0.213)	Extracellular (-0.043)
PRC2C_HUMAN	Nucleo-cytoplasmic (0.515)	Nuclear (0.350)	Cytoplasmic (0.108)	Extracellular (0.042)
THEGL_HUMAN	Nuclear (0.500)	Nucleo-cytoplasmic (0.290)	Cytoplasmic (0.170)	Extracellular (0.042)
TXLNB_HUMAN	Nuclear (0.448)	Nucleo-cytoplasmic (0.347)	Cytoplasmic (0.163)	Extracellular (0.040)
KLDC4_HUMAN	Cytoplasmic (0.660)	Nucleo-cytoplasmic (0.172)	Extracellular (0.084)	Nuclear (0.080)
FRMD1_HUMAN	Nucleo-cytoplasmic (0.447)	Nuclear (0.387)	Cytoplasmic (0.131)	Extracellular (0.041)
K1239_HUMAN	Nuclear (0.546)	Nucleo-cytoplasmic (0.430)	Cytoplasmic (0.043)	Extracellular (-0.014)
SBNO2_HUMAN	Nuclear (0.393)	Cytoplasmic (0.308)	Nucleo-cytoplasmic (0.256)	Extracellular (0.016)
TBCD5_HUMAN	Nuclear (0.499)	Nucleo-cytoplasmic (0.337)	Cytoplasmic (0.129)	Extracellular (0.049)
MA13P_HUMAN	Nucleo-cytoplasmic (0.385)	Nuclear (0.351)	Cytoplasmic (0.218)	Extracellular (0.025)
MKRN2_HUMAN	Nuclear (0.456)	Cytoplasmic (0.267)	Nucleo-cytoplasmic (0.237)	Extracellular (0.025)
ANR45_HUMAN	Cytoplasmic (0.440)	Nucleo-cytoplasmic (0.322)	Nuclear (0.218)	Extracellular (-0.009)
ABHD8_HUMAN	Cytoplasmic (0.588)	Nucleo-cytoplasmic (0.389)	Nuclear (0.068)	Extracellular (-0.033)
OSGP2_HUMAN	Cytoplasmic (0.617)	Nucleo-cytoplasmic (0.299)	Nuclear (0.113)	Extracellular (-0.034)
AT5SL_HUMAN	Cytoplasmic (0.412)	Nuclear (0.366)	Nucleo-cytoplasmic (0.197)	Extracellular (0.003)
ACRO_HUMAN	Nuclear (0.399)	Nucleo-cytoplasmic (0.321)	Cytoplasmic (0.233)	Extracellular (0.026)
HGF_HUMAN	Nuclear (0.493)	Nucleo-cytoplasmic (0.256)	Cytoplasmic (0.209)	Extracellular (0.036)
BTG4_HUMAN	Nuclear (0.649)	Nucleo-cytoplasmic (0.495)	Extracellular (0.025)	Cytoplasmic (-0.053)
TTC6_HUMAN	Nucleo-cytoplasmic (0.405)	Nuclear (0.310)	Cytoplasmic (0.241)	Extracellular (0.020)
DC4L2_HUMAN	Cytoplasmic (0.397)	Nuclear (0.286)	Nucleo-cytoplasmic (0.284)	Extracellular (-0.001)
RHG33_HUMAN	Nucleo-cytoplasmic (0.456)	Nuclear (0.346)	Cytoplasmic (0.151)	Extracellular (0.044)
PIBF1_HUMAN	Cytoplasmic (0.540)	Nuclear (0.299)	Extracellular (0.122)	Nucleo-cytoplasmic (0.053)
BEND3_HUMAN	Nuclear (0.704)	Nucleo-cytoplasmic (0.491)	Extracellular (0.023)	Cytoplasmic (-0.074)
MKRN4_HUMAN	Nuclear (0.390)	Nucleo-cytoplasmic (0.285)	Cytoplasmic (0.280)	Extracellular (0.020)
KCD19_HUMAN	Cytoplasmic (0.749)	Nucleo-cytoplasmic (0.142)	Nuclear (0.071)	Extracellular (0.038)
SWAHD_HUMAN	Nucleo-cytoplasmic (0.391)	Nuclear (0.372)	Cytoplasmic (0.191)	Extracellular (0.033)
ANKR2_HUMAN	Nucleo-cytoplasmic (0.544)	Nuclear (0.305)	Cytoplasmic (0.124)	Extracellular (0.037)
DOP2_HUMAN	Nuclear (0.645)	Nucleo-cytoplasmic (0.421)	Extracellular (0.002)	Cytoplasmic (-0.013)
MYO1D_HUMAN	Cytoplasmic (0.898)	Nucleo-cytoplasmic (0.092)	Extracellular (0.036)	Nuclear (-0.005)
AL2SB_HUMAN	Nuclear (0.650)	Nucleo-cytoplasmic (0.324)	Cytoplasmic (0.043)	Extracellular (-0.009)
EVG1_HUMAN	Nuclear (0.456)	Nucleo-cytoplasmic (0.319)	Cytoplasmic (0.181)	Extracellular (0.038)
NHLC2_HUMAN	Nuclear (0.534)	Cytoplasmic (0.226)	Nucleo-cytoplasmic (0.204)	Extracellular (0.036)
DDX6L_HUMAN	Nuclear (0.748)	Nucleo-cytoplasmic (0.240)	Cytoplasmic (0.032)	Extracellular (-0.001)
CB070_HUMAN	Cytoplasmic (0.398)	Nucleo-cytoplasmic (0.263)	Nuclear (0.176)	Extracellular (0.133)
SYT16_HUMAN	Nucleo-cytoplasmic (0.430)	Nuclear (0.419)	Cytoplasmic (0.118)	Extracellular (0.045)
PH4H_HUMAN	Cytoplasmic (0.619)	Nucleo-cytoplasmic (0.346)	Nuclear (0.076)	Extracellular (-0.034)
BZW1_HUMAN	Cytoplasmic (0.917)	Nuclear (0.042)	Extracellular (0.037)	Nucleo-cytoplasmic (0.023)
PPM1H_HUMAN	Nucleo-cytoplasmic (0.758)	Cytoplasmic (0.226)	Nuclear (0.046)	Extracellular (0.001)
GBB4_HUMAN	Nuclear (0.412)	Nucleo-cytoplasmic (0.364)	Cytoplasmic (0.180)	Extracellular (0.035)
FKBP6_HUMAN	Cytoplasmic (0.618)	Nucleo-cytoplasmic (0.313)	Nuclear (0.102)	Extracellular (-0.035)
CC116_HUMAN	Nucleo-cytoplasmic (0.512)	Nuclear (0.339)	Cytoplasmic (0.120)	Extracellular (0.040)
PP13G_HUMAN	Nuclear (0.416)	Nucleo-cytoplasmic (0.358)	Cytoplasmic (0.182)	Extracellular (0.035)
CLPB_HUMAN	Cytoplasmic (0.477)	Nucleo-cytoplasmic (0.305)	Nuclear (0.204)	Extracellular (-0.014)
RCAN3_HUMAN	Nucleo-cytoplasmic (0.424)	Nuclear (0.387)	Cytoplasmic (0.151)	Extracellular (0.038)
SGSM2_HUMAN	Nuclear (0.739)	Nucleo-cytoplasmic (0.451)	Extracellular (0.026)	Cytoplasmic (-0.074)
UBN2_HUMAN	Nucleo-cytoplasmic (0.614)	Nuclear (0.281)	Cytoplasmic (0.091)	Extracellular (0.041)
KHNYN_HUMAN	Nuclear (0.411)	Nucleo-cytoplasmic (0.318)	Cytoplasmic (0.225)	Extracellular (0.028)
MOB3A_HUMAN	Nucleo-cytoplasmic (0.559)	Nuclear (0.224)	Cytoplasmic (0.176)	Extracellular (0.035)
MAGBG_HUMAN	Nuclear (0.512)	Nucleo-cytoplasmic (0.270)	Cytoplasmic (0.178)	Extracellular (0.041)
KIFA3_HUMAN	Nuclear (0.674)	Nucleo-cytoplasmic (0.374)	Extracellular (0.001)	Cytoplasmic (-0.004)
DEOC_HUMAN	Nucleo-cytoplasmic (0.477)	Cytoplasmic (0.448)	Nuclear (0.094)	Extracellular (-0.019)
ZCHC3_HUMAN	Nucleo-cytoplasmic (0.383)	Nuclear (0.347)	Cytoplasmic (0.224)	Extracellular (0.024)
F221B_HUMAN	Nuclear (0.392)	Nucleo-cytoplasmic (0.344)	Cytoplasmic (0.217)	Extracellular (0.028)
LRC42_HUMAN	Nuclear (0.724)	Nucleo-cytoplasmic (0.395)	Extracellular (0.014)	Cytoplasmic (-0.043)
ADAL_HUMAN	Nuclear (0.422)	Nucleo-cytoplasmic (0.395)	Cytoplasmic (0.138)	Extracellular (0.046)
KR102_HUMAN	Cytoplasmic (0.377)	Nucleo-cytoplasmic (0.315)	Nuclear (0.147)	Extracellular (0.133)
CB081_HUMAN	Nuclear (0.433)	Nucleo-cytoplasmic (0.378)	Cytoplasmic (0.149)	Extracellular (0.041)
UCK2_HUMAN	Nuclear (0.502)	Nucleo-cytoplasmic (0.254)	Cytoplasmic (0.204)	Extracellular (0.033)
RNF44_HUMAN	Cytoplasmic (0.360)	Nuclear (0.275)	Nucleo-cytoplasmic (0.226)	Extracellular (0.105)
FN3K_HUMAN	Cytoplasmic (0.918)	Nucleo-cytoplasmic (0.117)	Extracellular (0.029)	Nuclear (-0.034)
COBL1_HUMAN	Nucleo-cytoplasmic (0.481)	Nuclear (0.381)	Cytoplasmic (0.109)	Extracellular (0.044)
DCA15_HUMAN	Nuclear (0.640)	Nucleo-cytoplasmic (0.498)	Extracellular (0.010)	Cytoplasmic (-0.048)
PRAM2_HUMAN	Nucleo-cytoplasmic (0.388)	Nuclear (0.298)	Cytoplasmic (0.270)	Extracellular (0.015)
ATP23_HUMAN	Nuclear (0.435)	Nucleo-cytoplasmic (0.271)	Cytoplasmic (0.250)	Extracellular (0.026)
EI2BD_HUMAN	Cytoplasmic (0.449)	Nucleo-cytoplasmic (0.310)	Nuclear (0.222)	Extracellular (-0.010)
MLKL_HUMAN	Cytoplasmic (0.363)	Nuclear (0.326)	Nucleo-cytoplasmic (0.273)	Extracellular (0.006)
ASB16_HUMAN	Nuclear (0.343)	Nucleo-cytoplasmic (0.342)	Cytoplasmic (0.268)	Extracellular (0.018)
F71E2_HUMAN	Nucleo-cytoplasmic (0.499)	Nuclear (0.345)	Cytoplasmic (0.125)	Extracellular (0.039)
NPRL2_HUMAN	Cytoplasmic (0.357)	Nuclear (0.332)	Nucleo-cytoplasmic (0.273)	Extracellular (0.007)
ZUFSP_HUMAN	Nuclear (0.553)	Nucleo-cytoplasmic (0.227)	Cytoplasmic (0.184)	Extracellular (0.043)
DOC10_HUMAN	Nuclear (0.664)	Cytoplasmic (0.231)	Nucleo-cytoplasmic (0.097)	Extracellular (0.044)
CL040_HUMAN	Nuclear (0.476)	Nucleo-cytoplasmic (0.326)	Cytoplasmic (0.158)	Extracellular (0.042)
UBP38_HUMAN	Nuclear (0.536)	Nucleo-cytoplasmic (0.274)	Cytoplasmic (0.153)	Extracellular (0.047)
YH010_HUMAN	Cytoplasmic (0.491)	Nuclear (0.355)	Extracellular (0.101)	Nucleo-cytoplasmic (0.063)
KLH36_HUMAN	Cytoplasmic (0.530)	Nucleo-cytoplasmic (0.321)	Nuclear (0.151)	Extracellular (-0.022)
NARFL_HUMAN	Cytoplasmic (0.389)	Nuclear (0.305)	Nucleo-cytoplasmic (0.273)	Extracellular (0.002)
GID4_HUMAN	Cytoplasmic (0.378)	Nucleo-cytoplasmic (0.318)	Nuclear (0.148)	Extracellular (0.128)
SPDE2_HUMAN	Nuclear (0.458)	Nucleo-cytoplasmic (0.282)	Cytoplasmic (0.216)	Extracellular (0.032)
PRAM6_HUMAN	Nuclear (0.378)	Nucleo-cytoplasmic (0.357)	Cytoplasmic (0.218)	Extracellular (0.027)
SPEE_HUMAN	Nuclear (0.354)	Nucleo-cytoplasmic (0.352)	Cytoplasmic (0.247)	Extracellular (0.022)
RCAN1_HUMAN	Nucleo-cytoplasmic (0.447)	Nuclear (0.272)	Cytoplasmic (0.240)	Extracellular (0.017)
SOBP_HUMAN	Nucleo-cytoplasmic (0.399)	Nuclear (0.313)	Cytoplasmic (0.205)	Extracellular (0.061)
KRA47_HUMAN	Cytoplasmic (0.377)	Nucleo-cytoplasmic (0.316)	Nuclear (0.147)	Extracellular (0.133)
OPLA_HUMAN	Cytoplasmic (0.809)	Nucleo-cytoplasmic (0.128)	Extracellular (0.054)	Nuclear (0.024)
TSG6_HUMAN	Cytoplasmic (0.617)	Nucleo-cytoplasmic (0.234)	Nuclear (0.165)	Extracellular (-0.030)
CN028_HUMAN	Nucleo-cytoplasmic (0.349)	Nuclear (0.325)	Cytoplasmic (0.281)	Extracellular (0.015)
PUR9_HUMAN	Cytoplasmic (0.942)	Nucleo-cytoplasmic (0.076)	Extracellular (0.026)	Nuclear (-0.023)
GRAM3_HUMAN	Nuclear (0.616)	Nucleo-cytoplasmic (0.196)	Cytoplasmic (0.159)	Extracellular (0.051)
PRR21_HUMAN	Cytoplasmic (0.384)	Nucleo-cytoplasmic (0.297)	Nuclear (0.158)	Extracellular (0.133)
C144L_HUMAN	Cytoplasmic (0.391)	Nucleo-cytoplasmic (0.276)	Nuclear (0.170)	Extracellular (0.133)
NRK2_HUMAN	Nucleo-cytoplasmic (0.390)	Cytoplasmic (0.309)	Nuclear (0.171)	Extracellular (0.099)
ASB1_HUMAN	Nucleo-cytoplasmic (0.331)	Nuclear (0.325)	Cytoplasmic (0.300)	Extracellular (0.013)
KRI1_HUMAN	Cytoplasmic (0.471)	Nuclear (0.208)	Nucleo-cytoplasmic (0.172)	Extracellular (0.124)
RN114_HUMAN	Nuclear (0.428)	Nucleo-cytoplasmic (0.293)	Cytoplasmic (0.234)	Extracellular (0.028)
HSP77_HUMAN	Cytoplasmic (0.783)	Nucleo-cytoplasmic (0.172)	Extracellular (0.056)	Nuclear (0.008)
DR4L1_HUMAN	Nucleo-cytoplasmic (0.430)	Cytoplasmic (0.303)	Nuclear (0.233)	Extracellular (0.007)
F199X_HUMAN	Nucleo-cytoplasmic (0.457)	Nuclear (0.364)	Cytoplasmic (0.142)	Extracellular (0.038)
INP4A_HUMAN	Nucleo-cytoplasmic (0.531)	Nuclear (0.289)	Cytoplasmic (0.149)	Extracellular (0.031)
MMAC_HUMAN	Nucleo-cytoplasmic (0.397)	Nuclear (0.394)	Cytoplasmic (0.167)	Extracellular (0.036)
FBW10_HUMAN	Nuclear (0.842)	Nucleo-cytoplasmic (0.277)	Extracellular (0.025)	Cytoplasmic (-0.051)
IQCH_HUMAN	Nuclear (0.381)	Nucleo-cytoplasmic (0.259)	Cytoplasmic (0.195)	Extracellular (0.077)
CCDC7_HUMAN	Cytoplasmic (0.447)	Nuclear (0.272)	Extracellular (0.134)	Nucleo-cytoplasmic (0.131)
PPM1F_HUMAN	Nuclear (0.391)	Cytoplasmic (0.331)	Nucleo-cytoplasmic (0.239)	Extracellular (0.014)
E2AK4_HUMAN	Nuclear (0.503)	Nucleo-cytoplasmic (0.309)	Cytoplasmic (0.148)	Extracellular (0.045)
DG2L7_HUMAN	Cytoplasmic (0.413)	Nucleo-cytoplasmic (0.232)	Nuclear (0.192)	Extracellular (0.132)
OSB10_HUMAN	Nuclear (0.521)	Nucleo-cytoplasmic (0.248)	Cytoplasmic (0.192)	Extracellular (0.040)
F122B_HUMAN	Cytoplasmic (0.378)	Nucleo-cytoplasmic (0.313)	Nuclear (0.149)	Extracellular (0.133)
DCD2C_HUMAN	Nuclear (0.537)	Nucleo-cytoplasmic (0.279)	Cytoplasmic (0.147)	Extracellular (0.048)
DDX49_HUMAN	Nucleo-cytoplasmic (0.363)	Nuclear (0.318)	Cytoplasmic (0.222)	Extracellular (0.005)
SPI2A_HUMAN	Nucleo-cytoplasmic (0.470)	Nuclear (0.311)	Cytoplasmic (0.181)	Extracellular (0.028)
MAGB3_HUMAN	Nuclear (0.417)	Cytoplasmic (0.379)	Nucleo-cytoplasmic (0.178)	Extracellular (0.009)
FA84B_HUMAN	Nuclear (0.550)	Nucleo-cytoplasmic (0.255)	Cytoplasmic (0.158)	Extracellular (0.047)
GAB1_HUMAN	Nucleo-cytoplasmic (0.490)	Nuclear (0.356)	Cytoplasmic (0.122)	Extracellular (0.040)
PKCB1_HUMAN	Nuclear (0.460)	Nucleo-cytoplasmic (0.372)	Cytoplasmic (0.132)	Extracellular (0.046)
PKHG2_HUMAN	Nucleo-cytoplasmic (0.494)	Nuclear (0.353)	Cytoplasmic (0.122)	Extracellular (0.040)
GOG8M_HUMAN	Nuclear (0.457)	Nucleo-cytoplasmic (0.338)	Cytoplasmic (0.164)	Extracellular (0.040)
PUR1_HUMAN	Cytoplasmic (0.947)	Nucleo-cytoplasmic (0.046)	Extracellular (0.027)	Nuclear (-0.004)
CD050_HUMAN	Cytoplasmic (0.424)	Nuclear (0.258)	Nucleo-cytoplasmic (0.159)	Extracellular (0.136)
FBX21_HUMAN	Nuclear (0.644)	Nucleo-cytoplasmic (0.451)	Extracellular (0.005)	Cytoplasmic (-0.028)
GANC_HUMAN	Cytoplasmic (0.764)	Nucleo-cytoplasmic (0.214)	Extracellular (0.058)	Nuclear (-0.007)
PRIC3_HUMAN	Nuclear (0.417)	Nucleo-cytoplasmic (0.318)	Cytoplasmic (0.219)	Extracellular (0.029)
AEDO_HUMAN	Nuclear (0.413)	Nucleo-cytoplasmic (0.368)	Cytoplasmic (0.175)	Extracellular (0.035)
FA49A_HUMAN	Nucleo-cytoplasmic (0.386)	Nuclear (0.304)	Cytoplasmic (0.269)	Extracellular (0.001)
CCD42_HUMAN	Cytoplasmic (0.594)	Nuclear (0.239)	Extracellular (0.109)	Nucleo-cytoplasmic (0.066)
GRP3_HUMAN	Nuclear (0.509)	Nucleo-cytoplasmic (0.312)	Cytoplasmic (0.142)	Extracellular (0.047)
AGFG2_HUMAN	Cytoplasmic (0.378)	Nucleo-cytoplasmic (0.318)	Nuclear (0.145)	Extracellular (0.132)
ANR60_HUMAN	Nucleo-cytoplasmic (0.389)	Nuclear (0.327)	Cytoplasmic (0.239)	Extracellular (0.021)
N42L1_HUMAN	Cytoplasmic (0.396)	Nuclear (0.266)	Nucleo-cytoplasmic (0.180)	Extracellular (0.131)
CB016_HUMAN	Nucleo-cytoplasmic (0.512)	Nuclear (0.340)	Cytoplasmic (0.119)	Extracellular (0.040)
IRS1_HUMAN	Nucleo-cytoplasmic (0.595)	Nuclear (0.265)	Cytoplasmic (0.112)	Extracellular (0.043)
TR64C_HUMAN	Nuclear (0.530)	Nucleo-cytoplasmic (0.259)	Cytoplasmic (0.173)	Extracellular (0.043)
PUR2_HUMAN	Cytoplasmic (0.945)	Nucleo-cytoplasmic (0.061)	Extracellular (0.026)	Nuclear (-0.014)
BD1L1_HUMAN	Nucleo-cytoplasmic (0.543)	Nuclear (0.315)	Cytoplasmic (0.115)	Extracellular (0.039)
CX049_HUMAN	Cytoplasmic (0.378)	Nucleo-cytoplasmic (0.277)	Nuclear (0.185)	Extracellular (0.127)
KPSH2_HUMAN	Cytoplasmic (0.717)	Nucleo-cytoplasmic (0.175)	Extracellular (0.062)	Nuclear (0.050)
SHPRH_HUMAN	Nucleo-cytoplasmic (0.492)	Nuclear (0.374)	Cytoplasmic (0.107)	Extracellular (0.044)
UBA1_HUMAN	Cytoplasmic (0.402)	Nuclear (0.368)	Nucleo-cytoplasmic (0.202)	Extracellular (0.004)
POTEM_HUMAN	Nuclear (0.448)	Nucleo-cytoplasmic (0.320)	Cytoplasmic (0.188)	Extracellular (0.036)
SRBD1_HUMAN	Nuclear (0.498)	Cytoplasmic (0.295)	Nucleo-cytoplasmic (0.176)	Extracellular (0.024)
RGL3_HUMAN	Nuclear (0.492)	Nucleo-cytoplasmic (0.312)	Cytoplasmic (0.156)	Extracellular (0.044)
PKHH3_HUMAN	Nuclear (0.417)	Nucleo-cytoplasmic (0.327)	Cytoplasmic (0.193)	Extracellular (0.050)
KLH31_HUMAN	Cytoplasmic (0.567)	Nucleo-cytoplasmic (0.321)	Nuclear (0.128)	Extracellular (-0.027)
F166B_HUMAN	Cytoplasmic (0.389)	Nucleo-cytoplasmic (0.260)	Nuclear (0.190)	Extracellular (0.130)
DCA16_HUMAN	Nucleo-cytoplasmic (0.441)	Nuclear (0.353)	Cytoplasmic (0.162)	Extracellular (0.037)
SH23A_HUMAN	Nuclear (0.490)	Nucleo-cytoplasmic (0.285)	Cytoplasmic (0.184)	Extracellular (0.039)
ARRD2_HUMAN	Nuclear (0.465)	Nucleo-cytoplasmic (0.297)	Cytoplasmic (0.194)	Extracellular (0.036)
FIGL2_HUMAN	Cytoplasmic (0.378)	Nucleo-cytoplasmic (0.314)	Nuclear (0.147)	Extracellular (0.133)
F92A1_HUMAN	Cytoplasmic (0.685)	Nuclear (0.190)	Extracellular (0.076)	Nucleo-cytoplasmic (0.051)
ARH37_HUMAN	Nuclear (0.712)	Cytoplasmic (0.177)	Nucleo-cytoplasmic (0.102)	Extracellular (0.055)
RUSD3_HUMAN	Cytoplasmic (0.390)	Nuclear (0.298)	Nucleo-cytoplasmic (0.168)	Extracellular (0.119)
ANKR6_HUMAN	Nuclear (0.483)	Cytoplasmic (0.334)	Nucleo-cytoplasmic (0.159)	Extracellular (0.019)
SPAT4_HUMAN	Nuclear (0.502)	Cytoplasmic (0.234)	Nucleo-cytoplasmic (0.225)	Extracellular (0.033)
TIGAR_HUMAN	Cytoplasmic (0.533)	Nuclear (0.230)	Nucleo-cytoplasmic (0.128)	Extracellular (0.022)
IMA7_HUMAN	Nuclear (0.443)	Nucleo-cytoplasmic (0.437)	Cytoplasmic (0.113)	Extracellular (-0.030)
KRT36_HUMAN	Nuclear (0.439)	Nucleo-cytoplasmic (0.336)	Cytoplasmic (0.181)	Extracellular (0.036)
K22O_HUMAN	Cytoplasmic (0.392)	Nucleo-cytoplasmic (0.280)	Nuclear (0.165)	Extracellular (0.132)
UBP40_HUMAN	Cytoplasmic (0.627)	Nucleo-cytoplasmic (0.210)	Nuclear (0.180)	Extracellular (-0.031)
LONF1_HUMAN	Nuclear (0.526)	Cytoplasmic (0.334)	Nucleo-cytoplasmic (0.125)	Extracellular (0.021)
LIN37_HUMAN	Nuclear (0.405)	Nucleo-cytoplasmic (0.379)	Cytoplasmic (0.172)	Extracellular (0.036)
FBX44_HUMAN	Nuclear (0.382)	Nucleo-cytoplasmic (0.327)	Cytoplasmic (0.244)	Extracellular (0.024)
TNT_HUMAN	Cytoplasmic (0.374)	Nucleo-cytoplasmic (0.327)	Nuclear (0.140)	Extracellular (0.132)
MAGBH_HUMAN	Nuclear (0.510)	Cytoplasmic (0.283)	Nucleo-cytoplasmic (0.176)	Extracellular (0.026)
UBP29_HUMAN	Nuclear (0.644)	Nucleo-cytoplasmic (0.177)	Cytoplasmic (0.154)	Extracellular (0.054)
KRCC1_HUMAN	Nucleo-cytoplasmic (0.427)	Nuclear (0.388)	Cytoplasmic (0.146)	Extracellular (0.039)
PHOP1_HUMAN	Nuclear (0.405)	Nucleo-cytoplasmic (0.282)	Cytoplasmic (0.268)	Extracellular (0.022)
P55G_HUMAN	Nucleo-cytoplasmic (0.432)	Nuclear (0.371)	Cytoplasmic (0.119)	Extracellular (0.066)
MAGA3_HUMAN	Nucleo-cytoplasmic (0.361)	Nuclear (0.343)	Cytoplasmic (0.250)	Extracellular (0.020)
PDE1A_HUMAN	Cytoplasmic (0.854)	Nucleo-cytoplasmic (0.137)	Extracellular (0.043)	Nuclear (-0.009)
TANC2_HUMAN	Nucleo-cytoplasmic (0.469)	Nuclear (0.392)	Cytoplasmic (0.110)	Extracellular (0.045)
CC168_HUMAN	Nuclear (0.440)	Nucleo-cytoplasmic (0.409)	Cytoplasmic (0.118)	Extracellular (0.047)
ROP1L_HUMAN	Nuclear (0.627)	Nucleo-cytoplasmic (0.361)	Cytoplasmic (0.032)	Extracellular (0.000)
CC129_HUMAN	Nuclear (0.484)	Nucleo-cytoplasmic (0.309)	Cytoplasmic (0.166)	Extracellular (0.042)
ASB7_HUMAN	Nuclear (0.369)	Nucleo-cytoplasmic (0.361)	Cytoplasmic (0.224)	Extracellular (0.025)
PLCX1_HUMAN	Nucleo-cytoplasmic (0.511)	Cytoplasmic (0.252)	Nuclear (0.208)	Extracellular (0.011)
SHE_HUMAN	Nucleo-cytoplasmic (0.509)	Nuclear (0.346)	Cytoplasmic (0.117)	Extracellular (0.040)
DTHD1_HUMAN	Nuclear (0.571)	Nucleo-cytoplasmic (0.254)	Cytoplasmic (0.142)	Extracellular (0.051)
UCK1_HUMAN	Cytoplasmic (0.422)	Nuclear (0.288)	Nucleo-cytoplasmic (0.262)	Extracellular (-0.003)
RBPS2_HUMAN	Extracellular (0.421)	Cytoplasmic (0.225)	Nucleo-cytoplasmic (0.217)	Nuclear (0.062)
C144A_HUMAN	Nuclear (0.434)	Cytoplasmic (0.254)	Nucleo-cytoplasmic (0.241)	Extracellular (0.050)
SPDL1_HUMAN	Nuclear (0.438)	Nucleo-cytoplasmic (0.281)	Cytoplasmic (0.237)	Extracellular (0.028)
DCNL2_HUMAN	Cytoplasmic (0.455)	Nucleo-cytoplasmic (0.433)	Nuclear (0.118)	Extracellular (-0.016)
RNF41_HUMAN	Nuclear (0.375)	Nucleo-cytoplasmic (0.339)	Cytoplasmic (0.239)	Extracellular (0.024)
HTR5A_HUMAN	Cytoplasmic (0.459)	Nucleo-cytoplasmic (0.300)	Nuclear (0.222)	Extracellular (-0.011)
ADC_HUMAN	Cytoplasmic (0.520)	Nucleo-cytoplasmic (0.307)	Nuclear (0.174)	Extracellular (-0.030)
MIIP_HUMAN	Nucleo-cytoplasmic (0.427)	Nuclear (0.384)	Cytoplasmic (0.151)	Extracellular (0.037)
CCD94_HUMAN	Nuclear (0.512)	Nucleo-cytoplasmic (0.259)	Cytoplasmic (0.189)	Extracellular (0.040)
EFHC2_HUMAN	Cytoplasmic (0.462)	Nuclear (0.312)	Nucleo-cytoplasmic (0.207)	Extracellular (-0.006)
CC130_HUMAN	Nuclear (0.485)	Nucleo-cytoplasmic (0.312)	Cytoplasmic (0.162)	Extracellular (0.042)
BLML_HUMAN	Cytoplasmic (0.479)	Nuclear (0.299)	Extracellular (0.131)	Nucleo-cytoplasmic (0.090)
HIN1L_HUMAN	Nuclear (0.698)	Nucleo-cytoplasmic (0.150)	Cytoplasmic (0.139)	Extracellular (0.042)
PRR14_HUMAN	Cytoplasmic (0.442)	Nuclear (0.231)	Nucleo-cytoplasmic (0.171)	Extracellular (0.131)
FNTA_HUMAN	Nuclear (0.358)	Nucleo-cytoplasmic (0.246)	Cytoplasmic (0.218)	Extracellular (0.124)
F90AM_HUMAN	Cytoplasmic (0.366)	Nuclear (0.249)	Nucleo-cytoplasmic (0.241)	Extracellular (0.108)
CEA18_HUMAN	Nuclear (0.405)	Nucleo-cytoplasmic (0.394)	Cytoplasmic (0.159)	Extracellular (0.038)
P85B_HUMAN	Nuclear (0.565)	Cytoplasmic (0.257)	Nucleo-cytoplasmic (0.152)	Extracellular (0.033)
CS067_HUMAN	Nuclear (0.354)	Nucleo-cytoplasmic (0.344)	Cytoplasmic (0.218)	Extracellular (0.060)
FBX17_HUMAN	Nuclear (0.412)	Nucleo-cytoplasmic (0.291)	Cytoplasmic (0.252)	Extracellular (0.024)
FA76A_HUMAN	Nuclear (0.445)	Nucleo-cytoplasmic (0.290)	Cytoplasmic (0.219)	Extracellular (0.031)
CX064_HUMAN	Cytoplasmic (0.442)	Nuclear (0.227)	Nucleo-cytoplasmic (0.178)	Extracellular (0.127)
RN3P2_HUMAN	Cytoplasmic (0.348)	Nuclear (0.330)	Nucleo-cytoplasmic (0.283)	Extracellular (0.008)
GATL3_HUMAN	Cytoplasmic (0.402)	Nucleo-cytoplasmic (0.308)	Nuclear (0.157)	Extracellular (0.100)
FNDC8_HUMAN	Nuclear (0.384)	Nucleo-cytoplasmic (0.373)	Cytoplasmic (0.197)	Extracellular (0.030)
NOP9_HUMAN	Nuclear (0.389)	Cytoplasmic (0.342)	Nucleo-cytoplasmic (0.232)	Extracellular (0.012)
CC162_HUMAN	Nuclear (0.768)	Nucleo-cytoplasmic (0.396)	Extracellular (0.023)	Cytoplasmic (-0.065)
SPDE1_HUMAN	Nuclear (0.386)	Cytoplasmic (0.293)	Nucleo-cytoplasmic (0.277)	Extracellular (0.018)
CC181_HUMAN	Cytoplasmic (0.494)	Nuclear (0.307)	Extracellular (0.130)	Nucleo-cytoplasmic (0.074)
LRIQ1_HUMAN	Nuclear (0.722)	Nucleo-cytoplasmic (0.422)	Extracellular (0.017)	Cytoplasmic (-0.054)
AN30A_HUMAN	Nuclear (0.524)	Nucleo-cytoplasmic (0.234)	Cytoplasmic (0.205)	Extracellular (0.031)
TY3H_HUMAN	Cytoplasmic (0.659)	Nuclear (0.167)	Extracellular (0.093)	Nucleo-cytoplasmic (0.083)
LRC73_HUMAN	Nucleo-cytoplasmic (0.423)	Cytoplasmic (0.316)	Nuclear (0.227)	Extracellular (0.005)
SH2D7_HUMAN	Nucleo-cytoplasmic (0.579)	Nuclear (0.306)	Cytoplasmic (0.096)	Extracellular (0.041)
CRBA1_HUMAN	Cytoplasmic (0.471)	Nuclear (0.212)	Nucleo-cytoplasmic (0.169)	Extracellular (0.125)
TRI38_HUMAN	Nuclear (0.410)	Nucleo-cytoplasmic (0.292)	Cytoplasmic (0.252)	Extracellular (0.024)
PHLB3_HUMAN	Nuclear (0.464)	Nucleo-cytoplasmic (0.325)	Cytoplasmic (0.169)	Extracellular (0.040)
F90A9_HUMAN	Nucleo-cytoplasmic (0.400)	Nuclear (0.333)	Cytoplasmic (0.195)	Extracellular (0.053)
R51A2_HUMAN	Nuclear (0.706)	Nucleo-cytoplasmic (0.506)	Extracellular (0.024)	Cytoplasmic (-0.081)
GOG8C_HUMAN	Nuclear (0.449)	Nucleo-cytoplasmic (0.356)	Cytoplasmic (0.154)	Extracellular (0.041)
BTBDI_HUMAN	Nuclear (0.421)	Nucleo-cytoplasmic (0.395)	Cytoplasmic (0.146)	Extracellular (0.041)
H1BP3_HUMAN	Nucleo-cytoplasmic (0.556)	Nuclear (0.318)	Cytoplasmic (0.104)	Extracellular (0.041)
RRP7A_HUMAN	Nuclear (0.470)	Cytoplasmic (0.302)	Nucleo-cytoplasmic (0.195)	Extracellular (0.022)
PKHG1_HUMAN	Nuclear (0.485)	Nucleo-cytoplasmic (0.346)	Cytoplasmic (0.133)	Extracellular (0.047)
FR8P1_HUMAN	Nuclear (0.573)	Cytoplasmic (0.296)	Nucleo-cytoplasmic (0.118)	Extracellular (0.029)
RTF2_HUMAN	Cytoplasmic (0.473)	Nuclear (0.305)	Nucleo-cytoplasmic (0.205)	Extracellular (-0.007)
CCD22_HUMAN	Nuclear (0.538)	Nucleo-cytoplasmic (0.224)	Cytoplasmic (0.201)	Extracellular (0.040)
HRC23_HUMAN	Cytoplasmic (0.362)	Nucleo-cytoplasmic (0.340)	Nuclear (0.263)	Extracellular (0.002)
CC85A_HUMAN	Nucleo-cytoplasmic (0.458)	Nuclear (0.367)	Cytoplasmic (0.139)	Extracellular (0.038)
PRAM4_HUMAN	Nuclear (0.389)	Nucleo-cytoplasmic (0.327)	Cytoplasmic (0.238)	Extracellular (0.025)
UBA7_HUMAN	Nucleo-cytoplasmic (0.452)	Nuclear (0.313)	Cytoplasmic (0.194)	Extracellular (0.026)
ARHGH_HUMAN	Nucleo-cytoplasmic (0.440)	Nuclear (0.395)	Cytoplasmic (0.130)	Extracellular (0.042)
UBQL3_HUMAN	Nucleo-cytoplasmic (0.512)	Nuclear (0.356)	Cytoplasmic (0.105)	Extracellular (0.043)
CQ053_HUMAN	Nuclear (0.443)	Nucleo-cytoplasmic (0.396)	Cytoplasmic (0.125)	Extracellular (0.046)
TNR6C_HUMAN	Cytoplasmic (0.381)	Nucleo-cytoplasmic (0.309)	Nuclear (0.148)	Extracellular (0.133)
PROSC_HUMAN	Nucleo-cytoplasmic (0.366)	Cytoplasmic (0.361)	Nuclear (0.240)	Extracellular (0.001)
DPCD_HUMAN	Cytoplasmic (0.384)	Nucleo-cytoplasmic (0.318)	Nuclear (0.265)	Extracellular (0.000)
CK068_HUMAN	Cytoplasmic (0.484)	Nucleo-cytoplasmic (0.227)	Nuclear (0.147)	Extracellular (0.116)
TM1L2_HUMAN	Nuclear (0.474)	Nucleo-cytoplasmic (0.331)	Cytoplasmic (0.154)	Extracellular (0.043)
FRMD8_HUMAN	Nuclear (0.620)	Cytoplasmic (0.234)	Nucleo-cytoplasmic (0.128)	Extracellular (0.040)
FBX31_HUMAN	Nuclear (0.392)	Nucleo-cytoplasmic (0.365)	Cytoplasmic (0.198)	Extracellular (0.031)
TTC14_HUMAN	Nuclear (0.509)	Nucleo-cytoplasmic (0.300)	Cytoplasmic (0.153)	Extracellular (0.045)
CC172_HUMAN	Cytoplasmic (0.554)	Nuclear (0.295)	Extracellular (0.120)	Nucleo-cytoplasmic (0.048)
LUC7L_HUMAN	Cytoplasmic (0.399)	Nucleo-cytoplasmic (0.268)	Nuclear (0.170)	Extracellular (0.132)
FA13B_HUMAN	Nuclear (0.465)	Nucleo-cytoplasmic (0.322)	Cytoplasmic (0.171)	Extracellular (0.040)
T22D2_HUMAN	Cytoplasmic (0.371)	Nucleo-cytoplasmic (0.335)	Nuclear (0.136)	Extracellular (0.133)
GALE_HUMAN	Cytoplasmic (0.908)	Nucleo-cytoplasmic (0.143)	Extracellular (0.029)	Nuclear (-0.044)
CF141_HUMAN	Cytoplasmic (0.383)	Nucleo-cytoplasmic (0.293)	Nuclear (0.161)	Extracellular (0.133)
BEND4_HUMAN	Nuclear (0.440)	Nucleo-cytoplasmic (0.397)	Cytoplasmic (0.127)	Extracellular (0.045)
BCAR3_HUMAN	Nuclear (0.553)	Nucleo-cytoplasmic (0.266)	Cytoplasmic (0.146)	Extracellular (0.049)
RASLC_HUMAN	Cytoplasmic (0.509)	Nuclear (0.287)	Nucleo-cytoplasmic (0.195)	Extracellular (-0.013)
MB3L2_HUMAN	Cytoplasmic (0.337)	Nuclear (0.280)	Nucleo-cytoplasmic (0.244)	Extracellular (0.103)
M3K15_HUMAN	Cytoplasmic (0.682)	Nuclear (0.184)	Nucleo-cytoplasmic (0.163)	Extracellular (-0.035)
YB011_HUMAN	Cytoplasmic (0.383)	Nucleo-cytoplasmic (0.299)	Nuclear (0.156)	Extracellular (0.133)
KLD8A_HUMAN	Nucleo-cytoplasmic (0.469)	Cytoplasmic (0.397)	Nuclear (0.132)	Extracellular (-0.011)
DC4L1_HUMAN	Nuclear (0.408)	Cytoplasmic (0.276)	Nucleo-cytoplasmic (0.272)	Extracellular (0.021)
P20L1_HUMAN	Nuclear (0.581)	Nucleo-cytoplasmic (0.222)	Cytoplasmic (0.165)	Extracellular (0.048)
CI043_HUMAN	Nucleo-cytoplasmic (0.451)	Nuclear (0.401)	Cytoplasmic (0.116)	Extracellular (0.044)
LRC36_HUMAN	Nucleo-cytoplasmic (0.527)	Nuclear (0.345)	Cytoplasmic (0.103)	Extracellular (0.043)
CO041_HUMAN	Nuclear (0.468)	Nucleo-cytoplasmic (0.401)	Cytoplasmic (0.111)	Extracellular (0.008)
TAB1_HUMAN	Nuclear (0.513)	Nucleo-cytoplasmic (0.291)	Cytoplasmic (0.157)	Extracellular (0.045)
GOG8K_HUMAN	Nuclear (0.488)	Nucleo-cytoplasmic (0.291)	Cytoplasmic (0.179)	Extracellular (0.040)
PJVK_HUMAN	Nuclear (0.407)	Nucleo-cytoplasmic (0.324)	Cytoplasmic (0.246)	Extracellular (-0.047)
SCND3_HUMAN	Nuclear (0.846)	Nucleo-cytoplasmic (0.275)	Extracellular (0.025)	Cytoplasmic (-0.053)
K1908_HUMAN	Cytoplasmic (0.423)	Nuclear (0.209)	Nucleo-cytoplasmic (0.207)	Extracellular (0.132)
DNJB8_HUMAN	Cytoplasmic (0.394)	Nucleo-cytoplasmic (0.301)	Nuclear (0.147)	Extracellular (0.130)
DHYS_HUMAN	Cytoplasmic (0.937)	Nucleo-cytoplasmic (0.098)	Extracellular (0.025)	Nuclear (-0.034)
CTSL2_HUMAN	Nucleo-cytoplasmic (0.525)	Nuclear (0.353)	Cytoplasmic (0.099)	Extracellular (0.044)
CT47B_HUMAN	Cytoplasmic (0.400)	Nucleo-cytoplasmic (0.257)	Nuclear (0.180)	Extracellular (0.133)
GRCR2_HUMAN	Nuclear (0.635)	Cytoplasmic (0.208)	Nucleo-cytoplasmic (0.138)	Extracellular (0.037)
TBKB1_HUMAN	Nuclear (0.425)	Nucleo-cytoplasmic (0.369)	Cytoplasmic (0.164)	Extracellular (0.038)
CA131_HUMAN	Nucleo-cytoplasmic (0.427)	Nuclear (0.399)	Cytoplasmic (0.137)	Extracellular (0.041)
ELMD1_HUMAN	Nuclear (0.655)	Nucleo-cytoplasmic (0.330)	Cytoplasmic (0.036)	Extracellular (-0.007)
MYPC3_HUMAN	Cytoplasmic (0.632)	Nucleo-cytoplasmic (0.203)	Nuclear (0.183)	Extracellular (-0.031)
RHG29_HUMAN	Nuclear (0.620)	Nucleo-cytoplasmic (0.184)	Cytoplasmic (0.169)	Extracellular (0.050)
XYLB_HUMAN	Cytoplasmic (0.371)	Nucleo-cytoplasmic (0.299)	Nuclear (0.262)	Extracellular (0.028)
OAF_HUMAN	Nuclear (0.648)	Nucleo-cytoplasmic (0.456)	Extracellular (0.007)	Cytoplasmic (-0.033)
K1407_HUMAN	Nuclear (0.396)	Cytoplasmic (0.363)	Nucleo-cytoplasmic (0.161)	Extracellular (0.059)
PROB1_HUMAN	Cytoplasmic (0.401)	Nucleo-cytoplasmic (0.252)	Nuclear (0.184)	Extracellular (0.133)
TRI48_HUMAN	Nucleo-cytoplasmic (0.370)	Nuclear (0.327)	Cytoplasmic (0.257)	Extracellular (0.019)
TR49B_HUMAN	Nucleo-cytoplasmic (0.453)	Nuclear (0.330)	Cytoplasmic (0.177)	Extracellular (0.030)
AGAP8_HUMAN	Nuclear (0.554)	Nucleo-cytoplasmic (0.231)	Cytoplasmic (0.179)	Extracellular (0.044)
GDS1_HUMAN	Nuclear (0.417)	Cytoplasmic (0.283)	Nucleo-cytoplasmic (0.257)	Extracellular (0.020)
RECO_HUMAN	Cytoplasmic (0.515)	Nucleo-cytoplasmic (0.215)	Nuclear (0.170)	Extracellular (0.070)
PM2P1_HUMAN	Cytoplasmic (0.509)	Nuclear (0.249)	Nucleo-cytoplasmic (0.232)	Extracellular (-0.019)
TYW1B_HUMAN	Cytoplasmic (0.603)	Nucleo-cytoplasmic (0.237)	Nuclear (0.173)	Extracellular (-0.029)
CI050_HUMAN	Cytoplasmic (0.403)	Nuclear (0.235)	Nucleo-cytoplasmic (0.201)	Extracellular (0.131)
TTK_HUMAN	Nuclear (0.549)	Nucleo-cytoplasmic (0.282)	Cytoplasmic (0.135)	Extracellular (0.051)
ROP1B_HUMAN	Nucleo-cytoplasmic (0.476)	Cytoplasmic (0.334)	Nuclear (0.171)	Extracellular (-0.001)
OFCC1_HUMAN	Cytoplasmic (0.480)	Nuclear (0.260)	Extracellular (0.128)	Nucleo-cytoplasmic (0.119)
OSER1_HUMAN	Cytoplasmic (0.389)	Nucleo-cytoplasmic (0.276)	Nuclear (0.172)	Extracellular (0.133)
LRC46_HUMAN	Nucleo-cytoplasmic (0.418)	Nuclear (0.387)	Cytoplasmic (0.155)	Extracellular (0.037)
LRGUK_HUMAN	Nuclear (0.713)	Nucleo-cytoplasmic (0.420)	Extracellular (0.015)	Cytoplasmic (-0.049)
ARRD5_HUMAN	Nuclear (0.569)	Nucleo-cytoplasmic (0.209)	Cytoplasmic (0.188)	Extracellular (0.044)
CN079_HUMAN	Nuclear (0.412)	Nucleo-cytoplasmic (0.366)	Cytoplasmic (0.178)	Extracellular (0.035)
MORN3_HUMAN	Cytoplasmic (0.462)	Nuclear (0.266)	Nucleo-cytoplasmic (0.137)	Extracellular (0.117)
NSUN7_HUMAN	Nuclear (0.670)	Cytoplasmic (0.169)	Nucleo-cytoplasmic (0.143)	Extracellular (0.054)
MPP2_HUMAN	Cytoplasmic (0.625)	Nuclear (0.221)	Nucleo-cytoplasmic (0.171)	Extracellular (-0.031)
GPT2L_HUMAN	Nuclear (0.454)	Nucleo-cytoplasmic (0.318)	Cytoplasmic (0.184)	Extracellular (0.037)
PHIPL_HUMAN	Nuclear (0.725)	Nucleo-cytoplasmic (0.450)	Extracellular (0.022)	Cytoplasmic (-0.067)
MAGB4_HUMAN	Cytoplasmic (0.424)	Nucleo-cytoplasmic (0.213)	Nuclear (0.211)	Extracellular (0.121)
EF1G_HUMAN	Cytoplasmic (0.808)	Nucleo-cytoplasmic (0.127)	Extracellular (0.055)	Nuclear (0.026)
SMCR8_HUMAN	Nuclear (0.504)	Nucleo-cytoplasmic (0.319)	Cytoplasmic (0.140)	Extracellular (0.047)
CB061_HUMAN	Nucleo-cytoplasmic (0.538)	Nuclear (0.327)	Cytoplasmic (0.109)	Extracellular (0.042)
UBP50_HUMAN	Nucleo-cytoplasmic (0.402)	Nuclear (0.343)	Cytoplasmic (0.211)	Extracellular (0.026)
UBQLN_HUMAN	Nucleo-cytoplasmic (0.533)	Nuclear (0.327)	Cytoplasmic (0.110)	Extracellular (0.044)
TPC13_HUMAN	Nuclear (0.467)	Nucleo-cytoplasmic (0.275)	Cytoplasmic (0.215)	Extracellular (0.033)
CK072_HUMAN	Cytoplasmic (0.411)	Nucleo-cytoplasmic (0.229)	Nuclear (0.197)	Extracellular (0.132)
ASNS_HUMAN	Cytoplasmic (0.886)	Nucleo-cytoplasmic (0.074)	Nuclear (0.034)	Extracellular (0.017)
AL2SA_HUMAN	Nuclear (0.441)	Nucleo-cytoplasmic (0.408)	Cytoplasmic (0.118)	Extracellular (0.047)
M4K1_HUMAN	Cytoplasmic (0.540)	Nuclear (0.231)	Nucleo-cytoplasmic (0.224)	Extracellular (-0.019)
SCRN3_HUMAN	Cytoplasmic (0.660)	Nucleo-cytoplasmic (0.298)	Nuclear (0.085)	Extracellular (-0.039)
PIHD2_HUMAN	Nucleo-cytoplasmic (0.585)	Nuclear (0.477)	Extracellular (0.025)	Cytoplasmic (-0.013)
RL14_HUMAN	Cytoplasmic (0.408)	Nucleo-cytoplasmic (0.244)	Nuclear (0.185)	Extracellular (0.132)
PRA16_HUMAN	Nucleo-cytoplasmic (0.437)	Nuclear (0.282)	Cytoplasmic (0.239)	Extracellular (0.018)
YV009_HUMAN	Nuclear (0.502)	Nucleo-cytoplasmic (0.305)	Cytoplasmic (0.154)	Extracellular (0.044)
RAB41_HUMAN	Cytoplasmic (0.702)	Nucleo-cytoplasmic (0.270)	Extracellular (0.044)	Nuclear (0.006)
PPM1J_HUMAN	Nuclear (0.457)	Nucleo-cytoplasmic (0.259)	Cytoplasmic (0.241)	Extracellular (0.029)
CH086_HUMAN	Nuclear (0.378)	Nucleo-cytoplasmic (0.354)	Cytoplasmic (0.221)	Extracellular (0.027)
GOG6B_HUMAN	Nuclear (0.388)	Nucleo-cytoplasmic (0.320)	Cytoplasmic (0.211)	Extracellular (0.061)
SPAT1_HUMAN	Nuclear (0.397)	Nucleo-cytoplasmic (0.313)	Cytoplasmic (0.229)	Extracellular (0.016)
ANXA5_HUMAN	Cytoplasmic (0.843)	Nucleo-cytoplasmic (0.122)	Extracellular (0.047)	Nuclear (0.008)
PZRN3_HUMAN	Nuclear (0.445)	Nucleo-cytoplasmic (0.379)	Cytoplasmic (0.138)	Extracellular (0.044)
RLGPB_HUMAN	Nucleo-cytoplasmic (0.421)	Nuclear (0.392)	Cytoplasmic (0.149)	Extracellular (0.038)
JADE3_HUMAN	Nuclear (0.606)	Nucleo-cytoplasmic (0.197)	Cytoplasmic (0.168)	Extracellular (0.049)
CB062_HUMAN	Cytoplasmic (0.356)	Nucleo-cytoplasmic (0.328)	Nuclear (0.272)	Extracellular (0.009)
PSMD1_HUMAN	Cytoplasmic (0.623)	Nuclear (0.202)	Nucleo-cytoplasmic (0.190)	Extracellular (-0.029)
BMT2_HUMAN	Cytoplasmic (0.371)	Nuclear (0.360)	Nucleo-cytoplasmic (0.235)	Extracellular (0.007)
PI4P2_HUMAN	Cytoplasmic (0.671)	Nucleo-cytoplasmic (0.208)	Nuclear (0.150)	Extracellular (-0.036)
RN219_HUMAN	Nuclear (0.450)	Nucleo-cytoplasmic (0.337)	Cytoplasmic (0.170)	Extracellular (0.039)
MSL2_HUMAN	Nuclear (0.438)	Nucleo-cytoplasmic (0.299)	Cytoplasmic (0.218)	Extracellular (0.031)
NB5R5_HUMAN	Cytoplasmic (0.677)	Nucleo-cytoplasmic (0.188)	Nuclear (0.163)	Extracellular (-0.036)
CNN2_HUMAN	Extracellular (0.950)	Nucleo-cytoplasmic (0.016)	Cytoplasmic (0.001)	Nuclear (-0.002)
KTHY_HUMAN	Nucleo-cytoplasmic (0.424)	Nuclear (0.338)	Cytoplasmic (0.195)	Extracellular (0.028)
LRRD1_HUMAN	Nuclear (0.403)	Nucleo-cytoplasmic (0.384)	Cytoplasmic (0.170)	Extracellular (0.036)
K6PL_HUMAN	Cytoplasmic (0.740)	Nucleo-cytoplasmic (0.315)	Nuclear (0.006)	Extracellular (-0.027)
T49D1_HUMAN	Nucleo-cytoplasmic (0.566)	Nuclear (0.239)	Cytoplasmic (0.166)	Extracellular (0.025)
DJC21_HUMAN	Cytoplasmic (0.636)	Nuclear (0.201)	Extracellular (0.099)	Nucleo-cytoplasmic (0.070)
PKHG3_HUMAN	Nuclear (0.481)	Nucleo-cytoplasmic (0.341)	Cytoplasmic (0.140)	Extracellular (0.046)
CL060_HUMAN	Nuclear (0.374)	Nucleo-cytoplasmic (0.348)	Cytoplasmic (0.195)	Extracellular (0.065)
VATC2_HUMAN	Nuclear (0.372)	Cytoplasmic (0.342)	Nucleo-cytoplasmic (0.247)	Extracellular (0.011)
RMXL3_HUMAN	Cytoplasmic (0.373)	Nucleo-cytoplasmic (0.329)	Nuclear (0.140)	Extracellular (0.133)
WDR54_HUMAN	Nucleo-cytoplasmic (0.454)	Cytoplasmic (0.300)	Nuclear (0.215)	Extracellular (0.006)
WDR31_HUMAN	Nuclear (0.404)	Nucleo-cytoplasmic (0.306)	Cytoplasmic (0.243)	Extracellular (0.025)
OD3L2_HUMAN	Cytoplasmic (0.440)	Nuclear (0.234)	Nucleo-cytoplasmic (0.173)	Extracellular (0.127)
GG6L4_HUMAN	Cytoplasmic (0.503)	Nuclear (0.263)	Extracellular (0.120)	Nucleo-cytoplasmic (0.105)
STAC3_HUMAN	Nucleo-cytoplasmic (0.438)	Nuclear (0.386)	Cytoplasmic (0.139)	Extracellular (0.039)
CLIP4_HUMAN	Nuclear (0.596)	Cytoplasmic (0.191)	Nucleo-cytoplasmic (0.183)	Extracellular (0.045)
RBSK_HUMAN	Cytoplasmic (0.633)	Nucleo-cytoplasmic (0.330)	Extracellular (0.043)	Nuclear (0.013)
CP093_HUMAN	Nuclear (0.618)	Nucleo-cytoplasmic (0.390)	Cytoplasmic (0.021)	Extracellular (-0.007)
AMN1_HUMAN	Cytoplasmic (0.347)	Nucleo-cytoplasmic (0.334)	Nuclear (0.280)	Extracellular (0.005)
THAP2_HUMAN	Nuclear (0.521)	Nucleo-cytoplasmic (0.231)	Cytoplasmic (0.209)	Extracellular (0.037)
RGPD8_HUMAN	Nuclear (0.562)	Cytoplasmic (0.260)	Nucleo-cytoplasmic (0.153)	Extracellular (0.033)
GAREM_HUMAN	Nuclear (0.457)	Nucleo-cytoplasmic (0.366)	Cytoplasmic (0.139)	Extracellular (0.044)
CH034_HUMAN	Nucleo-cytoplasmic (0.530)	Nuclear (0.277)	Cytoplasmic (0.141)	Extracellular (0.053)
MOCS1_HUMAN	Cytoplasmic (0.694)	Nucleo-cytoplasmic (0.209)	Nuclear (0.126)	Extracellular (-0.035)
CJ088_HUMAN	Nucleo-cytoplasmic (0.426)	Nuclear (0.368)	Cytoplasmic (0.165)	Extracellular (0.034)
F216A_HUMAN	Cytoplasmic (0.373)	Nucleo-cytoplasmic (0.334)	Nuclear (0.136)	Extracellular (0.132)
PSMD6_HUMAN	Cytoplasmic (0.909)	Nucleo-cytoplasmic (0.041)	Extracellular (0.032)	Nuclear (0.030)
BEND5_HUMAN	Nuclear (0.368)	Cytoplasmic (0.346)	Nucleo-cytoplasmic (0.249)	Extracellular (0.010)
YJ008_HUMAN	Nuclear (0.518)	Nucleo-cytoplasmic (0.230)	Cytoplasmic (0.214)	Extracellular (0.037)
KLHL6_HUMAN	Cytoplasmic (0.464)	Nucleo-cytoplasmic (0.330)	Nuclear (0.192)	Extracellular (-0.014)
VASH2_HUMAN	Nuclear (0.586)	Nucleo-cytoplasmic (0.531)	Extracellular (0.023)	Cytoplasmic (-0.041)
TPK1_HUMAN	Nucleo-cytoplasmic (0.383)	Cytoplasmic (0.379)	Nuclear (0.211)	Extracellular (-0.003)
R3HCL_HUMAN	Nuclear (0.414)	Nucleo-cytoplasmic (0.402)	Cytoplasmic (0.146)	Extracellular (0.040)
KRT38_HUMAN	Nucleo-cytoplasmic (0.379)	Nuclear (0.368)	Cytoplasmic (0.208)	Extracellular (0.028)
PNM6B_HUMAN	Cytoplasmic (0.458)	Nuclear (0.247)	Nucleo-cytoplasmic (0.147)	Extracellular (0.128)
HPDL_HUMAN	Cytoplasmic (0.461)	Nucleo-cytoplasmic (0.196)	Nuclear (0.192)	Extracellular (0.124)
TNG2_HUMAN	Cytoplasmic (0.628)	Nucleo-cytoplasmic (0.331)	Nuclear (0.083)	Extracellular (-0.037)
CA222_HUMAN	Nucleo-cytoplasmic (0.533)	Nuclear (0.234)	Cytoplasmic (0.163)	Extracellular (0.064)
CK040_HUMAN	Nuclear (0.348)	Nucleo-cytoplasmic (0.342)	Cytoplasmic (0.264)	Extracellular (0.019)
SKIL_HUMAN	Nuclear (0.591)	Nucleo-cytoplasmic (0.211)	Cytoplasmic (0.167)	Extracellular (0.048)
RGRF1_HUMAN	Nuclear (0.505)	Cytoplasmic (0.265)	Nucleo-cytoplasmic (0.195)	Extracellular (0.028)
FA63A_HUMAN	Nuclear (0.496)	Nucleo-cytoplasmic (0.309)	Cytoplasmic (0.155)	Extracellular (0.044)
VMA5A_HUMAN	Nuclear (0.606)	Cytoplasmic (0.227)	Nucleo-cytoplasmic (0.145)	Extracellular (0.040)
CC121_HUMAN	Cytoplasmic (0.461)	Nuclear (0.277)	Extracellular (0.132)	Nucleo-cytoplasmic (0.118)
CCDC9_HUMAN	Cytoplasmic (0.436)	Nuclear (0.225)	Nucleo-cytoplasmic (0.181)	Extracellular (0.131)
RAE2_HUMAN	Nuclear (0.473)	Cytoplasmic (0.260)	Nucleo-cytoplasmic (0.227)	Extracellular (0.027)
UBP27_HUMAN	Nucleo-cytoplasmic (0.735)	Nuclear (0.181)	Extracellular (0.026)	Cytoplasmic (-0.010)
AMERL_HUMAN	Nuclear (0.457)	Nucleo-cytoplasmic (0.299)	Cytoplasmic (0.200)	Extracellular (0.034)
MARHA_HUMAN	Nuclear (0.443)	Nucleo-cytoplasmic (0.399)	Cytoplasmic (0.123)	Extracellular (0.046)
ZC3H1_HUMAN	Nuclear (0.643)	Cytoplasmic (0.167)	Nucleo-cytoplasmic (0.166)	Extracellular (0.052)
BTG3_HUMAN	Nuclear (0.425)	Nucleo-cytoplasmic (0.312)	Cytoplasmic (0.217)	Extracellular (0.030)
K226L_HUMAN	Nuclear (0.728)	Nucleo-cytoplasmic (0.224)	Cytoplasmic (0.052)	Extracellular (0.029)
EBLN1_HUMAN	Nucleo-cytoplasmic (0.389)	Nuclear (0.334)	Cytoplasmic (0.231)	Extracellular (0.022)
CPZIP_HUMAN	Nucleo-cytoplasmic (0.402)	Nuclear (0.341)	Cytoplasmic (0.185)	Extracellular (0.055)
MVD1_HUMAN	Cytoplasmic (0.604)	Nuclear (0.190)	Nucleo-cytoplasmic (0.116)	Extracellular (0.014)
CB027_HUMAN	Cytoplasmic (0.462)	Nuclear (0.242)	Nucleo-cytoplasmic (0.147)	Extracellular (0.129)
TBC21_HUMAN	Nucleo-cytoplasmic (0.505)	Cytoplasmic (0.268)	Nuclear (0.199)	Extracellular (0.009)
DOK5_HUMAN	Nuclear (0.441)	Cytoplasmic (0.266)	Nucleo-cytoplasmic (0.250)	Extracellular (0.024)
PIHD1_HUMAN	Nuclear (0.429)	Nucleo-cytoplasmic (0.305)	Cytoplasmic (0.220)	Extracellular (0.030)
PYGM_HUMAN	Cytoplasmic (0.536)	Nucleo-cytoplasmic (0.276)	Nuclear (0.093)	Extracellular (0.011)
PKH4B_HUMAN	Nuclear (0.562)	Nucleo-cytoplasmic (0.231)	Cytoplasmic (0.171)	Extracellular (0.046)
RN166_HUMAN	Nuclear (0.425)	Nucleo-cytoplasmic (0.278)	Cytoplasmic (0.251)	Extracellular (0.026)
DIP2C_HUMAN	Cytoplasmic (0.904)	Nucleo-cytoplasmic (0.072)	Extracellular (0.035)	Nuclear (0.006)
UBP35_HUMAN	Nuclear (0.429)	Cytoplasmic (0.365)	Nucleo-cytoplasmic (0.179)	Extracellular (0.012)
KR101_HUMAN	Cytoplasmic (0.378)	Nucleo-cytoplasmic (0.314)	Nuclear (0.148)	Extracellular (0.133)
SPDE3_HUMAN	Nuclear (0.420)	Nucleo-cytoplasmic (0.286)	Cytoplasmic (0.248)	Extracellular (0.026)
RRP15_HUMAN	Cytoplasmic (0.419)	Nucleo-cytoplasmic (0.218)	Nuclear (0.202)	Extracellular (0.132)
SP14L_HUMAN	Nuclear (0.593)	Cytoplasmic (0.198)	Nucleo-cytoplasmic (0.180)	Extracellular (0.044)
F71E1_HUMAN	Cytoplasmic (0.396)	Nucleo-cytoplasmic (0.247)	Nuclear (0.192)	Extracellular (0.134)
RGPD1_HUMAN	Nuclear (0.598)	Cytoplasmic (0.256)	Nucleo-cytoplasmic (0.128)	Extracellular (0.036)
TUT7_HUMAN	Nuclear (0.697)	Cytoplasmic (0.203)	Nucleo-cytoplasmic (0.093)	Extracellular (0.050)
PYRD2_HUMAN	Cytoplasmic (0.704)	Nucleo-cytoplasmic (0.285)	Nuclear (0.037)	Extracellular (-0.014)
F214A_HUMAN	Nuclear (0.483)	Nucleo-cytoplasmic (0.354)	Cytoplasmic (0.127)	Extracellular (0.048)
F261_HUMAN	Nuclear (0.665)	Nucleo-cytoplasmic (0.435)	Extracellular (0.007)	Cytoplasmic (-0.031)
RPGFL_HUMAN	Nuclear (0.388)	Cytoplasmic (0.318)	Nucleo-cytoplasmic (0.253)	Extracellular (0.015)
ANR52_HUMAN	Nucleo-cytoplasmic (0.447)	Cytoplasmic (0.272)	Nuclear (0.244)	Extracellular (0.011)
F228A_HUMAN	Nuclear (0.441)	Nucleo-cytoplasmic (0.301)	Cytoplasmic (0.213)	Extracellular (0.032)
TXLNA_HUMAN	Nucleo-cytoplasmic (0.406)	Nuclear (0.402)	Cytoplasmic (0.147)	Extracellular (0.044)
UAP1L_HUMAN	Nuclear (0.417)	Nucleo-cytoplasmic (0.340)	Cytoplasmic (0.220)	Extracellular (-0.044)
LRC31_HUMAN	Nuclear (0.378)	Nucleo-cytoplasmic (0.316)	Cytoplasmic (0.259)	Extracellular (0.021)
ZC12C_HUMAN	Nuclear (0.502)	Nucleo-cytoplasmic (0.333)	Cytoplasmic (0.129)	Extracellular (0.049)
GSHB_HUMAN	Nuclear (0.325)	Cytoplasmic (0.298)	Nucleo-cytoplasmic (0.216)	Extracellular (0.059)
GSE1_HUMAN	Nucleo-cytoplasmic (0.455)	Nuclear (0.386)	Cytoplasmic (0.126)	Extracellular (0.042)
ZCH16_HUMAN	Nucleo-cytoplasmic (0.505)	Nuclear (0.355)	Cytoplasmic (0.112)	Extracellular (0.042)
ALS2_HUMAN	Nuclear (0.473)	Cytoplasmic (0.265)	Nucleo-cytoplasmic (0.222)	Extracellular (0.027)
TPD54_HUMAN	Cytoplasmic (0.450)	Nuclear (0.222)	Nucleo-cytoplasmic (0.177)	Extracellular (0.125)
RENBP_HUMAN	Cytoplasmic (0.714)	Nuclear (0.113)	Nucleo-cytoplasmic (0.100)	Extracellular (0.073)
AL3B2_HUMAN	Nuclear (0.538)	Nucleo-cytoplasmic (0.483)	Extracellular (0.014)	Cytoplasmic (-0.001)
GBP6_HUMAN	Nuclear (0.472)	Nucleo-cytoplasmic (0.300)	Cytoplasmic (0.206)	Extracellular (-0.040)
GPT11_HUMAN	Cytoplasmic (0.676)	Nuclear (0.172)	Extracellular (0.087)	Nucleo-cytoplasmic (0.068)
NFH_HUMAN	Cytoplasmic (0.420)	Nucleo-cytoplasmic (0.211)	Nuclear (0.207)	Extracellular (0.132)
PAP1M_HUMAN	Cytoplasmic (0.479)	Nuclear (0.324)	Nucleo-cytoplasmic (0.184)	Extracellular (-0.007)
GDAP2_HUMAN	Cytoplasmic (0.460)	Nuclear (0.361)	Nucleo-cytoplasmic (0.166)	Extracellular (-0.003)
F135B_HUMAN	Nucleo-cytoplasmic (0.534)	Nuclear (0.335)	Cytoplasmic (0.106)	Extracellular (0.042)
RLA0L_HUMAN	Cytoplasmic (0.640)	Nucleo-cytoplasmic (0.295)	Nuclear (0.101)	Extracellular (-0.037)
CL042_HUMAN	Nucleo-cytoplasmic (0.450)	Nuclear (0.363)	Cytoplasmic (0.150)	Extracellular (0.036)
CCD68_HUMAN	Nuclear (0.469)	Cytoplasmic (0.244)	Nucleo-cytoplasmic (0.238)	Extracellular (0.037)
OGRL1_HUMAN	Cytoplasmic (0.376)	Nucleo-cytoplasmic (0.273)	Nuclear (0.183)	Extracellular (0.137)
RHGBA_HUMAN	Nuclear (0.609)	Nucleo-cytoplasmic (0.190)	Cytoplasmic (0.171)	Extracellular (0.049)
DJC13_HUMAN	Cytoplasmic (0.554)	Nucleo-cytoplasmic (0.269)	Nuclear (0.180)	Extracellular (-0.023)
RASF8_HUMAN	Nuclear (0.485)	Cytoplasmic (0.239)	Nucleo-cytoplasmic (0.235)	Extracellular (0.031)
LCA5L_HUMAN	Nuclear (0.468)	Nucleo-cytoplasmic (0.366)	Cytoplasmic (0.130)	Extracellular (0.046)
TT39C_HUMAN	Nuclear (0.493)	Nucleo-cytoplasmic (0.329)	Cytoplasmic (0.157)	Extracellular (-0.021)
TRM11_HUMAN	Nuclear (0.366)	Cytoplasmic (0.294)	Nucleo-cytoplasmic (0.186)	Extracellular (0.058)
PR20D_HUMAN	Cytoplasmic (0.386)	Nucleo-cytoplasmic (0.289)	Nuclear (0.163)	Extracellular (0.133)
ANR62_HUMAN	Nuclear (0.415)	Cytoplasmic (0.282)	Nucleo-cytoplasmic (0.187)	Extracellular (0.028)
M3KCL_HUMAN	Nuclear (0.444)	Nucleo-cytoplasmic (0.341)	Cytoplasmic (0.172)	Extracellular (0.038)
TTC7A_HUMAN	Nucleo-cytoplasmic (0.448)	Nuclear (0.328)	Cytoplasmic (0.183)	Extracellular (0.028)
GOG8R_HUMAN	Nuclear (0.457)	Nucleo-cytoplasmic (0.313)	Cytoplasmic (0.185)	Extracellular (0.038)
CS060_HUMAN	Cytoplasmic (0.408)	Nucleo-cytoplasmic (0.227)	Nuclear (0.201)	Extracellular (0.133)
BUD13_HUMAN	Cytoplasmic (0.382)	Nucleo-cytoplasmic (0.301)	Nuclear (0.155)	Extracellular (0.133)
TCP2L_HUMAN	Nucleo-cytoplasmic (0.588)	Nuclear (0.294)	Cytoplasmic (0.099)	Extracellular (0.040)
T11L2_HUMAN	Nuclear (0.590)	Nucleo-cytoplasmic (0.529)	Extracellular (0.005)	Cytoplasmic (-0.038)
PROD2_HUMAN	Nuclear (0.586)	Nucleo-cytoplasmic (0.356)	Cytoplasmic (0.065)	Extracellular (-0.014)
GD1L1_HUMAN	Cytoplasmic (0.644)	Nucleo-cytoplasmic (0.237)	Nuclear (0.144)	Extracellular (-0.034)
ODF2L_HUMAN	Nuclear (0.463)	Cytoplasmic (0.263)	Nucleo-cytoplasmic (0.231)	Extracellular (0.024)
PSME2_HUMAN	Cytoplasmic (0.642)	Nucleo-cytoplasmic (0.262)	Nuclear (0.125)	Extracellular (-0.035)
CL056_HUMAN	Nuclear (0.653)	Nucleo-cytoplasmic (0.581)	Extracellular (0.023)	Cytoplasmic (-0.087)
ASB14_HUMAN	Nucleo-cytoplasmic (0.576)	Cytoplasmic (0.276)	Nuclear (0.139)	Extracellular (0.003)
PRA13_HUMAN	Nuclear (0.354)	Nucleo-cytoplasmic (0.321)	Cytoplasmic (0.279)	Extracellular (0.016)
CH047_HUMAN	Nucleo-cytoplasmic (0.455)	Nuclear (0.379)	Cytoplasmic (0.132)	Extracellular (0.040)
CNN3_HUMAN	Extracellular (0.985)	Nuclear (0.057)	Cytoplasmic (0.003)	Nucleo-cytoplasmic (-0.065)
CH076_HUMAN	Nuclear (0.611)	Nucleo-cytoplasmic (0.448)	Extracellular (-0.001)	Cytoplasmic (-0.008)
CCD71_HUMAN	Cytoplasmic (0.405)	Nucleo-cytoplasmic (0.274)	Nuclear (0.162)	Extracellular (0.130)
PHF14_HUMAN	Nuclear (0.425)	Nucleo-cytoplasmic (0.280)	Cytoplasmic (0.249)	Extracellular (0.026)
ATAT_HUMAN	Nucleo-cytoplasmic (0.470)	Nuclear (0.378)	Cytoplasmic (0.121)	Extracellular (0.042)
YV023_HUMAN	Cytoplasmic (0.378)	Nucleo-cytoplasmic (0.315)	Nuclear (0.147)	Extracellular (0.133)
RSRC2_HUMAN	Cytoplasmic (0.384)	Nucleo-cytoplasmic (0.304)	Nuclear (0.152)	Extracellular (0.132)
PNML1_HUMAN	Nuclear (0.365)	Cytoplasmic (0.312)	Nucleo-cytoplasmic (0.280)	Extracellular (0.014)
CF163_HUMAN	Nuclear (0.390)	Cytoplasmic (0.354)	Nucleo-cytoplasmic (0.215)	Extracellular (0.013)
FEZ2_HUMAN	Nuclear (0.433)	Nucleo-cytoplasmic (0.334)	Cytoplasmic (0.188)	Extracellular (0.035)
PPME1_HUMAN	Cytoplasmic (0.900)	Nucleo-cytoplasmic (0.105)	Extracellular (0.028)	Nuclear (-0.011)
DCAF4_HUMAN	Nuclear (0.398)	Cytoplasmic (0.295)	Nucleo-cytoplasmic (0.264)	Extracellular (0.018)
MYO5A_HUMAN	Cytoplasmic (0.579)	Nuclear (0.254)	Nucleo-cytoplasmic (0.084)	Extracellular (0.012)
F1142_HUMAN	Nuclear (0.413)	Nucleo-cytoplasmic (0.351)	Cytoplasmic (0.190)	Extracellular (0.033)
HUNK_HUMAN	Nuclear (0.431)	Nucleo-cytoplasmic (0.410)	Cytoplasmic (0.124)	Extracellular (0.045)
F208B_HUMAN	Nuclear (0.533)	Nucleo-cytoplasmic (0.288)	Cytoplasmic (0.143)	Extracellular (0.048)
ZSWM3_HUMAN	Nuclear (0.685)	Nucleo-cytoplasmic (0.218)	Cytoplasmic (0.086)	Extracellular (0.048)
EBLN2_HUMAN	Nuclear (0.454)	Nucleo-cytoplasmic (0.312)	Cytoplasmic (0.190)	Extracellular (0.036)
CJ095_HUMAN	Cytoplasmic (0.393)	Nucleo-cytoplasmic (0.273)	Nuclear (0.171)	Extracellular (0.133)
PPE1_HUMAN	Nucleo-cytoplasmic (0.603)	Nuclear (0.277)	Cytoplasmic (0.102)	Extracellular (0.038)
KR10B_HUMAN	Cytoplasmic (0.378)	Nucleo-cytoplasmic (0.314)	Nuclear (0.148)	Extracellular (0.133)
ADGB_HUMAN	Nuclear (0.757)	Nucleo-cytoplasmic (0.381)	Extracellular (0.019)	Cytoplasmic (-0.054)
SOS1_HUMAN	Nuclear (0.517)	Nucleo-cytoplasmic (0.319)	Cytoplasmic (0.129)	Extracellular (0.050)
SESN2_HUMAN	Cytoplasmic (0.515)	Nucleo-cytoplasmic (0.202)	Nuclear (0.165)	Extracellular (0.091)
TRIX3_HUMAN	Nuclear (0.497)	Nucleo-cytoplasmic (0.246)	Cytoplasmic (0.216)	Extracellular (0.035)
GAMT_HUMAN	Cytoplasmic (0.894)	Nucleo-cytoplasmic (0.090)	Extracellular (0.037)	Nuclear (-0.001)
STPG2_HUMAN	Nuclear (0.517)	Nucleo-cytoplasmic (0.304)	Cytoplasmic (0.142)	Extracellular (0.048)
RFPL3_HUMAN	Nuclear (0.450)	Cytoplasmic (0.258)	Nucleo-cytoplasmic (0.249)	Extracellular (0.026)
SASH1_HUMAN	Nucleo-cytoplasmic (0.569)	Nuclear (0.310)	Cytoplasmic (0.101)	Extracellular (0.041)
LTN1_HUMAN	Nuclear (0.465)	Cytoplasmic (0.278)	Nucleo-cytoplasmic (0.219)	Extracellular (0.024)
ENTD1_HUMAN	Nuclear (0.446)	Nucleo-cytoplasmic (0.370)	Cytoplasmic (0.145)	Extracellular (0.043)
RHG12_HUMAN	Nuclear (0.439)	Nucleo-cytoplasmic (0.416)	Cytoplasmic (0.113)	Extracellular (0.048)
KR108_HUMAN	Cytoplasmic (0.378)	Nucleo-cytoplasmic (0.314)	Nuclear (0.148)	Extracellular (0.133)
GOG8H_HUMAN	Nuclear (0.463)	Nucleo-cytoplasmic (0.313)	Cytoplasmic (0.181)	Extracellular (0.038)
BSDC1_HUMAN	Nucleo-cytoplasmic (0.458)	Nuclear (0.359)	Cytoplasmic (0.146)	Extracellular (0.037)
ST32A_HUMAN	Nucleo-cytoplasmic (0.596)	Nuclear (0.263)	Cytoplasmic (0.120)	Extracellular (0.034)
LLR1_HUMAN	Nucleo-cytoplasmic (0.396)	Nuclear (0.354)	Cytoplasmic (0.205)	Extracellular (0.027)
PSMD3_HUMAN	Nuclear (0.627)	Nucleo-cytoplasmic (0.325)	Cytoplasmic (0.058)	Extracellular (-0.012)
PRDC1_HUMAN	Nucleo-cytoplasmic (0.362)	Cytoplasmic (0.329)	Nuclear (0.269)	Extracellular (0.006)
F221A_HUMAN	Nuclear (0.457)	Cytoplasmic (0.325)	Nucleo-cytoplasmic (0.186)	Extracellular (0.016)
CBY3_HUMAN	Nucleo-cytoplasmic (0.487)	Nuclear (0.354)	Cytoplasmic (0.127)	Extracellular (0.040)
CQ082_HUMAN	Cytoplasmic (0.373)	Nucleo-cytoplasmic (0.330)	Nuclear (0.139)	Extracellular (0.133)
AKAP2_HUMAN	Nucleo-cytoplasmic (0.446)	Nuclear (0.409)	Cytoplasmic (0.113)	Extracellular (0.045)
SH2D5_HUMAN	Nuclear (0.524)	Nucleo-cytoplasmic (0.223)	Cytoplasmic (0.215)	Extracellular (0.037)
MSD4_HUMAN	Cytoplasmic (0.494)	Nuclear (0.328)	Extracellular (0.090)	Nucleo-cytoplasmic (0.085)
KR107_HUMAN	Cytoplasmic (0.378)	Nucleo-cytoplasmic (0.314)	Nuclear (0.148)	Extracellular (0.133)
F131B_HUMAN	Cytoplasmic (0.367)	Nucleo-cytoplasmic (0.358)	Extracellular (0.132)	Nuclear (0.122)
WDR17_HUMAN	Nuclear (0.344)	Nucleo-cytoplasmic (0.316)	Cytoplasmic (0.312)	Extracellular (-0.036)
TTC17_HUMAN	Nuclear (0.413)	Nucleo-cytoplasmic (0.405)	Cytoplasmic (0.143)	Extracellular (0.041)
F149B_HUMAN	Nucleo-cytoplasmic (0.444)	Nuclear (0.406)	Cytoplasmic (0.118)	Extracellular (0.044)
EF1B_HUMAN	Cytoplasmic (0.415)	Nucleo-cytoplasmic (0.247)	Nuclear (0.177)	Extracellular (0.130)
CC122_HUMAN	Cytoplasmic (0.499)	Nuclear (0.328)	Extracellular (0.116)	Nucleo-cytoplasmic (0.059)
GOG6D_HUMAN	Nuclear (0.380)	Cytoplasmic (0.271)	Nucleo-cytoplasmic (0.242)	Extracellular (0.081)
ARVC_HUMAN	Nuclear (0.463)	Cytoplasmic (0.332)	Nucleo-cytoplasmic (0.176)	Extracellular (0.018)
TET2_HUMAN	Nuclear (0.489)	Nucleo-cytoplasmic (0.348)	Cytoplasmic (0.128)	Extracellular (0.048)
K1C16_HUMAN	Cytoplasmic (0.408)	Nucleo-cytoplasmic (0.263)	Nuclear (0.168)	Extracellular (0.130)
ZCH14_HUMAN	Nucleo-cytoplasmic (0.551)	Nuclear (0.296)	Cytoplasmic (0.119)	Extracellular (0.045)
MTSSL_HUMAN	Nucleo-cytoplasmic (0.682)	Nuclear (0.230)	Cytoplasmic (0.082)	Extracellular (0.038)
KPRA_HUMAN	Nucleo-cytoplasmic (0.632)	Nuclear (0.456)	Extracellular (-0.007)	Cytoplasmic (-0.022)
F16B2_HUMAN	Nuclear (0.351)	Nucleo-cytoplasmic (0.324)	Cytoplasmic (0.279)	Extracellular (0.017)
ALDOA_HUMAN	Cytoplasmic (0.921)	Nucleo-cytoplasmic (0.084)	Extracellular (0.031)	Nuclear (-0.015)
DDAH1_HUMAN	Nucleo-cytoplasmic (0.389)	Cytoplasmic (0.309)	Nuclear (0.263)	Extracellular (0.008)
KCD11_HUMAN	Cytoplasmic (0.415)	Nuclear (0.252)	Nucleo-cytoplasmic (0.171)	Extracellular (0.137)
ANR26_HUMAN	Nuclear (0.458)	Cytoplasmic (0.234)	Nucleo-cytoplasmic (0.156)	Extracellular (0.078)
ERI2_HUMAN	Nuclear (0.601)	Nucleo-cytoplasmic (0.212)	Cytoplasmic (0.157)	Extracellular (0.051)
ITPK1_HUMAN	Cytoplasmic (0.628)	Nuclear (0.198)	Nucleo-cytoplasmic (0.190)	Extracellular (-0.029)
VATE1_HUMAN	Nuclear (0.500)	Nucleo-cytoplasmic (0.327)	Cytoplasmic (0.150)	Extracellular (-0.010)
SP202_HUMAN	Nucleo-cytoplasmic (0.452)	Nuclear (0.389)	Cytoplasmic (0.125)	Extracellular (0.042)
KRT81_HUMAN	Nuclear (0.355)	Nucleo-cytoplasmic (0.353)	Cytoplasmic (0.245)	Extracellular (0.022)
SP201_HUMAN	Nucleo-cytoplasmic (0.418)	Nuclear (0.324)	Cytoplasmic (0.180)	Extracellular (0.063)
WBP2L_HUMAN	Cytoplasmic (0.367)	Nucleo-cytoplasmic (0.359)	Extracellular (0.131)	Nuclear (0.121)
ZSWM6_HUMAN	Cytoplasmic (0.474)	Nucleo-cytoplasmic (0.420)	Nuclear (0.116)	Extracellular (-0.020)
ANR10_HUMAN	Nucleo-cytoplasmic (0.468)	Nuclear (0.298)	Cytoplasmic (0.194)	Extracellular (0.025)
K0355_HUMAN	Nucleo-cytoplasmic (0.500)	Nuclear (0.363)	Cytoplasmic (0.109)	Extracellular (0.043)
ZB6CL_HUMAN	Nuclear (0.548)	Cytoplasmic (0.224)	Nucleo-cytoplasmic (0.194)	Extracellular (0.037)
GPTC3_HUMAN	Nuclear (0.423)	Nucleo-cytoplasmic (0.370)	Cytoplasmic (0.164)	Extracellular (0.038)
PR15B_HUMAN	Nucleo-cytoplasmic (0.472)	Nuclear (0.358)	Cytoplasmic (0.136)	Extracellular (0.038)
F131C_HUMAN	Nucleo-cytoplasmic (0.433)	Nuclear (0.382)	Cytoplasmic (0.147)	Extracellular (0.038)
CA168_HUMAN	Nuclear (0.518)	Nucleo-cytoplasmic (0.302)	Cytoplasmic (0.143)	Extracellular (0.048)
ARHL1_HUMAN	Cytoplasmic (0.601)	Nucleo-cytoplasmic (0.352)	Nuclear (0.085)	Extracellular (-0.034)
K2C3_HUMAN	Cytoplasmic (0.373)	Nucleo-cytoplasmic (0.331)	Nuclear (0.135)	Extracellular (0.135)
GFPT1_HUMAN	Cytoplasmic (0.632)	Nucleo-cytoplasmic (0.353)	Nuclear (0.065)	Extracellular (-0.038)
ASSY_HUMAN	Cytoplasmic (0.924)	Nucleo-cytoplasmic (0.073)	Extracellular (0.031)	Nuclear (-0.008)
TRI60_HUMAN	Nuclear (0.680)	Cytoplasmic (0.181)	Nucleo-cytoplasmic (0.124)	Extracellular (0.052)
WDR64_HUMAN	Nuclear (0.555)	Nucleo-cytoplasmic (0.437)	Cytoplasmic (0.033)	Extracellular (-0.012)
OSBL2_HUMAN	Nuclear (0.407)	Nucleo-cytoplasmic (0.294)	Cytoplasmic (0.244)	Extracellular (0.024)
GGTL3_HUMAN	Cytoplasmic (0.487)	Nucleo-cytoplasmic (0.222)	Extracellular (0.186)	Nuclear (0.057)
AN32C_HUMAN	Cytoplasmic (0.377)	Nucleo-cytoplasmic (0.316)	Nuclear (0.147)	Extracellular (0.133)
ANS4B_HUMAN	Cytoplasmic (0.427)	Nucleo-cytoplasmic (0.263)	Nuclear (0.224)	Extracellular (0.048)
TTC22_HUMAN	Nucleo-cytoplasmic (0.420)	Nuclear (0.306)	Cytoplasmic (0.231)	Extracellular (0.021)
BCL7C_HUMAN	Cytoplasmic (0.440)	Nuclear (0.234)	Nucleo-cytoplasmic (0.170)	Extracellular (0.131)
FA46A_HUMAN	Cytoplasmic (0.395)	Nucleo-cytoplasmic (0.303)	Nuclear (0.270)	Extracellular (-0.001)
CAH10_HUMAN	Nucleo-cytoplasmic (0.553)	Nuclear (0.323)	Cytoplasmic (0.102)	Extracellular (0.042)
ZN814_HUMAN	Cytoplasmic (0.460)	Nuclear (0.242)	Nucleo-cytoplasmic (0.153)	Extracellular (0.124)
CI142_HUMAN	Cytoplasmic (0.414)	Nucleo-cytoplasmic (0.218)	Nuclear (0.205)	Extracellular (0.133)
LAR1B_HUMAN	Nucleo-cytoplasmic (0.511)	Nuclear (0.363)	Cytoplasmic (0.101)	Extracellular (0.044)
FGGY_HUMAN	Nucleo-cytoplasmic (0.380)	Cytoplasmic (0.329)	Nuclear (0.254)	Extracellular (0.005)
KBTB2_HUMAN	Nucleo-cytoplasmic (0.404)	Cytoplasmic (0.363)	Nuclear (0.206)	Extracellular (-0.002)
CG072_HUMAN	Nucleo-cytoplasmic (0.548)	Nuclear (0.325)	Cytoplasmic (0.104)	Extracellular (0.041)
STMD1_HUMAN	Nuclear (0.403)	Nucleo-cytoplasmic (0.362)	Cytoplasmic (0.190)	Extracellular (0.033)
WDR93_HUMAN	Cytoplasmic (0.496)	Nucleo-cytoplasmic (0.300)	Nuclear (0.194)	Extracellular (-0.017)
GPAN1_HUMAN	Nuclear (0.410)	Nucleo-cytoplasmic (0.365)	Cytoplasmic (0.181)	Extracellular (0.034)
IRAK3_HUMAN	Nucleo-cytoplasmic (0.659)	Nuclear (0.232)	Cytoplasmic (0.098)	Extracellular (0.036)
AAKB2_HUMAN	Nuclear (0.486)	Nucleo-cytoplasmic (0.330)	Cytoplasmic (0.145)	Extracellular (0.045)
DPTOR_HUMAN	Nuclear (0.546)	Nucleo-cytoplasmic (0.249)	Cytoplasmic (0.168)	Extracellular (0.045)
CLAT_HUMAN	Cytoplasmic (0.680)	Nuclear (0.183)	Nucleo-cytoplasmic (0.167)	Extracellular (-0.037)
UBP53_HUMAN	Nuclear (0.601)	Nucleo-cytoplasmic (0.212)	Cytoplasmic (0.156)	Extracellular (0.051)
TRIB1_HUMAN	Nucleo-cytoplasmic (0.395)	Nuclear (0.289)	Cytoplasmic (0.230)	Extracellular (0.059)
SPA2L_HUMAN	Cytoplasmic (0.446)	Nuclear (0.267)	Nucleo-cytoplasmic (0.146)	Extracellular (0.119)
CT026_HUMAN	Nuclear (0.599)	Nucleo-cytoplasmic (0.551)	Extracellular (0.009)	Cytoplasmic (-0.052)
LRC28_HUMAN	Nuclear (0.365)	Nucleo-cytoplasmic (0.354)	Cytoplasmic (0.234)	Extracellular (0.024)
HUTH_HUMAN	Cytoplasmic (0.943)	Nucleo-cytoplasmic (0.052)	Extracellular (0.028)	Nuclear (-0.005)
WDTC1_HUMAN	Nucleo-cytoplasmic (0.531)	Cytoplasmic (0.392)	Nuclear (0.092)	Extracellular (-0.013)
SIAS_HUMAN	Cytoplasmic (0.668)	Nucleo-cytoplasmic (0.213)	Nuclear (0.148)	Extracellular (-0.036)
LRC71_HUMAN	Cytoplasmic (0.411)	Nuclear (0.390)	Nucleo-cytoplasmic (0.177)	Extracellular (0.004)
FXL12_HUMAN	Nucleo-cytoplasmic (0.364)	Nuclear (0.350)	Cytoplasmic (0.240)	Extracellular (0.022)
CNTD2_HUMAN	Nuclear (0.403)	Nucleo-cytoplasmic (0.296)	Cytoplasmic (0.255)	Extracellular (0.024)
R3HC1_HUMAN	Nuclear (0.510)	Cytoplasmic (0.247)	Nucleo-cytoplasmic (0.207)	Extracellular (0.031)
IF4G2_HUMAN	Nuclear (0.872)	Nucleo-cytoplasmic (0.268)	Extracellular (0.031)	Cytoplasmic (-0.065)
YM011_HUMAN	Cytoplasmic (0.402)	Nucleo-cytoplasmic (0.252)	Nuclear (0.183)	Extracellular (0.133)
PIHD3_HUMAN	Cytoplasmic (0.428)	Nuclear (0.240)	Nucleo-cytoplasmic (0.184)	Extracellular (0.119)
TDR12_HUMAN	Nuclear (0.565)	Cytoplasmic (0.284)	Nucleo-cytoplasmic (0.132)	Extracellular (0.030)
TBC28_HUMAN	Nucleo-cytoplasmic (0.422)	Nuclear (0.316)	Cytoplasmic (0.219)	Extracellular (0.023)
ANXA3_HUMAN	Cytoplasmic (0.739)	Nucleo-cytoplasmic (0.149)	Extracellular (0.067)	Nuclear (0.051)
PPR3D_HUMAN	Nuclear (0.451)	Nucleo-cytoplasmic (0.276)	Cytoplasmic (0.228)	Extracellular (0.030)
MK15_HUMAN	Nuclear (0.535)	Nucleo-cytoplasmic (0.254)	Cytoplasmic (0.173)	Extracellular (0.044)
FNTB_HUMAN	Cytoplasmic (0.603)	Nucleo-cytoplasmic (0.267)	Nuclear (0.147)	Extracellular (-0.030)
CALB1_HUMAN	Cytoplasmic (0.428)	Nucleo-cytoplasmic (0.310)	Nuclear (0.231)	Extracellular (-0.002)
F120C_HUMAN	Nuclear (0.441)	Nucleo-cytoplasmic (0.363)	Cytoplasmic (0.155)	Extracellular (0.041)
TC1D4_HUMAN	Nuclear (0.361)	Cytoplasmic (0.301)	Nucleo-cytoplasmic (0.239)	Extracellular (0.068)
UBP13_HUMAN	Nuclear (0.439)	Cytoplasmic (0.379)	Nucleo-cytoplasmic (0.161)	Extracellular (0.011)
DUS3L_HUMAN	Nuclear (0.397)	Nucleo-cytoplasmic (0.321)	Cytoplasmic (0.259)	Extracellular (-0.049)
KR161_HUMAN	Cytoplasmic (0.390)	Nucleo-cytoplasmic (0.280)	Nuclear (0.167)	Extracellular (0.133)
CPPED_HUMAN	Cytoplasmic (0.803)	Nucleo-cytoplasmic (0.118)	Extracellular (0.056)	Nuclear (0.036)
DUS27_HUMAN	Cytoplasmic (0.399)	Nucleo-cytoplasmic (0.229)	Nuclear (0.211)	Extracellular (0.129)
SWAHA_HUMAN	Cytoplasmic (0.394)	Nucleo-cytoplasmic (0.257)	Nuclear (0.184)	Extracellular (0.134)
DPH5_HUMAN	Cytoplasmic (0.688)	Nucleo-cytoplasmic (0.277)	Nuclear (0.079)	Extracellular (-0.039)
UBP43_HUMAN	Nuclear (0.547)	Nucleo-cytoplasmic (0.250)	Cytoplasmic (0.166)	Extracellular (0.046)
IF4G3_HUMAN	Nucleo-cytoplasmic (0.549)	Nuclear (0.332)	Cytoplasmic (0.098)	Extracellular (0.043)
ACBD4_HUMAN	Nuclear (0.431)	Nucleo-cytoplasmic (0.322)	Cytoplasmic (0.202)	Extracellular (0.033)
SLAI1_HUMAN	Nucleo-cytoplasmic (0.569)	Nuclear (0.302)	Cytoplasmic (0.107)	Extracellular (0.039)
IIGP5_HUMAN	Cytoplasmic (0.582)	Nucleo-cytoplasmic (0.226)	Nuclear (0.198)	Extracellular (-0.025)
F212B_HUMAN	Nuclear (0.407)	Nucleo-cytoplasmic (0.402)	Cytoplasmic (0.151)	Extracellular (0.039)
KLH33_HUMAN	Cytoplasmic (0.363)	Nucleo-cytoplasmic (0.338)	Nuclear (0.264)	Extracellular (0.002)
SPC1L_HUMAN	Nucleo-cytoplasmic (0.485)	Nuclear (0.346)	Cytoplasmic (0.135)	Extracellular (0.037)
BICR2_HUMAN	Cytoplasmic (0.406)	Nucleo-cytoplasmic (0.242)	Nuclear (0.189)	Extracellular (0.133)
ALM1L_HUMAN	Nucleo-cytoplasmic (0.479)	Nuclear (0.348)	Cytoplasmic (0.139)	Extracellular (0.037)
PRPS1_HUMAN	Cytoplasmic (0.364)	Nucleo-cytoplasmic (0.352)	Nuclear (0.251)	Extracellular (0.001)
AXDN1_HUMAN	Cytoplasmic (0.452)	Nucleo-cytoplasmic (0.241)	Nuclear (0.224)	Extracellular (0.045)
EFCB2_HUMAN	Nucleo-cytoplasmic (0.583)	Nuclear (0.281)	Cytoplasmic (0.114)	Extracellular (0.036)
F111B_HUMAN	Nuclear (0.679)	Nucleo-cytoplasmic (0.236)	Cytoplasmic (0.076)	Extracellular (0.042)
GLYG2_HUMAN	Nuclear (0.540)	Nucleo-cytoplasmic (0.270)	Cytoplasmic (0.154)	Extracellular (0.047)
IF4G1_HUMAN	Nucleo-cytoplasmic (0.491)	Nuclear (0.374)	Cytoplasmic (0.107)	Extracellular (0.044)
YC005_HUMAN	Cytoplasmic (0.385)	Nucleo-cytoplasmic (0.292)	Nuclear (0.161)	Extracellular (0.133)
CAH8_HUMAN	Nucleo-cytoplasmic (0.579)	Nuclear (0.249)	Cytoplasmic (0.146)	Extracellular (0.029)
GSTCD_HUMAN	Nuclear (0.525)	Nucleo-cytoplasmic (0.367)	Cytoplasmic (0.098)	Extracellular (-0.008)
FA71A_HUMAN	Cytoplasmic (0.496)	Nucleo-cytoplasmic (0.210)	Nuclear (0.155)	Extracellular (0.115)
K1C13_HUMAN	Cytoplasmic (0.528)	Nucleo-cytoplasmic (0.221)	Nuclear (0.123)	Extracellular (0.107)
ANKS6_HUMAN	Nucleo-cytoplasmic (0.559)	Nuclear (0.290)	Cytoplasmic (0.125)	Extracellular (0.035)
ANGE2_HUMAN	Nuclear (0.649)	Cytoplasmic (0.184)	Nucleo-cytoplasmic (0.146)	Extracellular (0.050)
YA034_HUMAN	Nuclear (0.461)	Nucleo-cytoplasmic (0.329)	Cytoplasmic (0.168)	Extracellular (0.040)
FXL16_HUMAN	Cytoplasmic (0.462)	Nuclear (0.265)	Nucleo-cytoplasmic (0.252)	Extracellular (-0.009)
TEX30_HUMAN	Nuclear (0.365)	Nucleo-cytoplasmic (0.313)	Cytoplasmic (0.277)	Extracellular (0.018)
MSD2_HUMAN	Cytoplasmic (0.379)	Nuclear (0.319)	Nucleo-cytoplasmic (0.267)	Extracellular (0.003)
GBF1_HUMAN	Nuclear (0.365)	Nucleo-cytoplasmic (0.353)	Cytoplasmic (0.235)	Extracellular (0.024)
CH082_HUMAN	Cytoplasmic (0.438)	Nuclear (0.248)	Nucleo-cytoplasmic (0.163)	Extracellular (0.127)
CBWD1_HUMAN	Cytoplasmic (0.545)	Nucleo-cytoplasmic (0.276)	Nuclear (0.181)	Extracellular (-0.022)
FA83A_HUMAN	Nuclear (0.579)	Nucleo-cytoplasmic (0.202)	Cytoplasmic (0.186)	Extracellular (0.045)
ZBP1_HUMAN	Nucleo-cytoplasmic (0.597)	Nuclear (0.282)	Cytoplasmic (0.103)	Extracellular (0.039)
T11X1_HUMAN	Nucleo-cytoplasmic (0.449)	Nuclear (0.369)	Cytoplasmic (0.145)	Extracellular (0.037)
N42L2_HUMAN	Nuclear (0.527)	Nucleo-cytoplasmic (0.300)	Cytoplasmic (0.137)	Extracellular (0.049)
CNKR3_HUMAN	Nucleo-cytoplasmic (0.489)	Nuclear (0.373)	Cytoplasmic (0.109)	Extracellular (0.044)
P12L1_HUMAN	Nucleo-cytoplasmic (0.550)	Nuclear (0.299)	Cytoplasmic (0.121)	Extracellular (0.041)
ADAM5_HUMAN	Nuclear (0.523)	Cytoplasmic (0.228)	Nucleo-cytoplasmic (0.212)	Extracellular (0.035)
BM2KL_HUMAN	Nucleo-cytoplasmic (0.595)	Nuclear (0.299)	Cytoplasmic (0.089)	Extracellular (0.042)
LIMC1_HUMAN	Nuclear (0.433)	Nucleo-cytoplasmic (0.410)	Cytoplasmic (0.123)	Extracellular (0.045)
PCY2_HUMAN	Cytoplasmic (0.438)	Nucleo-cytoplasmic (0.366)	Nuclear (0.181)	Extracellular (-0.012)
YO014_HUMAN	Cytoplasmic (0.429)	Nucleo-cytoplasmic (0.207)	Nuclear (0.204)	Extracellular (0.130)
CDK15_HUMAN	Nucleo-cytoplasmic (1.044)	Extracellular (0.018)	Nuclear (-0.021)	Cytoplasmic (-0.113)
AR13A_HUMAN	Nuclear (0.397)	Cytoplasmic (0.350)	Nucleo-cytoplasmic (0.219)	Extracellular (0.011)
TRI42_HUMAN	Nucleo-cytoplasmic (0.462)	Nuclear (0.341)	Cytoplasmic (0.159)	Extracellular (0.033)
CC88B_HUMAN	Cytoplasmic (0.414)	Nucleo-cytoplasmic (0.212)	Nuclear (0.211)	Extracellular (0.134)
ZBED2_HUMAN	Nuclear (0.434)	Cytoplasmic (0.271)	Nucleo-cytoplasmic (0.252)	Extracellular (0.023)
MORC3_HUMAN	Nuclear (0.514)	Nucleo-cytoplasmic (0.281)	Cytoplasmic (0.166)	Extracellular (0.044)
CD047_HUMAN	Cytoplasmic (0.392)	Nucleo-cytoplasmic (0.240)	Nuclear (0.201)	Extracellular (0.136)
APBA2_HUMAN	Nucleo-cytoplasmic (0.588)	Nuclear (0.293)	Cytoplasmic (0.100)	Extracellular (0.040)
AINX_HUMAN	Cytoplasmic (0.593)	Nuclear (0.221)	Extracellular (0.107)	Nucleo-cytoplasmic (0.080)
KRT35_HUMAN	Nuclear (0.365)	Nucleo-cytoplasmic (0.347)	Cytoplasmic (0.241)	Extracellular (0.023)
EXOC1_HUMAN	Nuclear (0.499)	Cytoplasmic (0.258)	Nucleo-cytoplasmic (0.219)	Extracellular (-0.017)
MKRN3_HUMAN	Nuclear (0.339)	Cytoplasmic (0.314)	Nucleo-cytoplasmic (0.304)	Extracellular (0.012)
FRAT2_HUMAN	Cytoplasmic (0.403)	Nucleo-cytoplasmic (0.244)	Nuclear (0.189)	Extracellular (0.133)
DCE1_HUMAN	Cytoplasmic (0.966)	Nuclear (0.059)	Extracellular (0.030)	Nucleo-cytoplasmic (-0.029)
LRC23_HUMAN	Cytoplasmic (0.420)	Nuclear (0.227)	Nucleo-cytoplasmic (0.192)	Extracellular (0.134)
SG110_HUMAN	Cytoplasmic (0.437)	Nuclear (0.229)	Nucleo-cytoplasmic (0.177)	Extracellular (0.132)
DHX35_HUMAN	Cytoplasmic (0.491)	Nucleo-cytoplasmic (0.240)	Nuclear (0.150)	Extracellular (0.021)
NSUN3_HUMAN	Cytoplasmic (0.459)	Nucleo-cytoplasmic (0.288)	Nuclear (0.233)	Extracellular (-0.010)
YJ005_HUMAN	Nucleo-cytoplasmic (0.666)	Nuclear (0.244)	Cytoplasmic (0.082)	Extracellular (0.040)
F102B_HUMAN	Nuclear (0.564)	Nucleo-cytoplasmic (0.212)	Cytoplasmic (0.189)	Extracellular (0.043)
PARPT_HUMAN	Nuclear (0.470)	Nucleo-cytoplasmic (0.373)	Cytoplasmic (0.122)	Extracellular (0.048)
CA065_HUMAN	Nuclear (0.419)	Nucleo-cytoplasmic (0.342)	Cytoplasmic (0.189)	Extracellular (0.039)
F264_HUMAN	Cytoplasmic (0.541)	Nucleo-cytoplasmic (0.267)	Nuclear (0.191)	Extracellular (-0.023)
CS035_HUMAN	Nuclear (0.413)	Nucleo-cytoplasmic (0.356)	Cytoplasmic (0.184)	Extracellular (0.036)
APBB2_HUMAN	Nuclear (0.521)	Nucleo-cytoplasmic (0.293)	Cytoplasmic (0.148)	Extracellular (0.047)
ZFR2_HUMAN	Nucleo-cytoplasmic (0.483)	Nuclear (0.364)	Cytoplasmic (0.122)	Extracellular (0.041)
ARHGA_HUMAN	Nuclear (0.562)	Nucleo-cytoplasmic (0.247)	Cytoplasmic (0.155)	Extracellular (0.048)
HEAT3_HUMAN	Nuclear (0.521)	Nucleo-cytoplasmic (0.347)	Cytoplasmic (0.122)	Extracellular (-0.028)
KCTD2_HUMAN	Nucleo-cytoplasmic (0.402)	Nuclear (0.317)	Cytoplasmic (0.236)	Extracellular (0.021)
R113B_HUMAN	Nuclear (0.419)	Nucleo-cytoplasmic (0.291)	Cytoplasmic (0.245)	Extracellular (0.026)
CC149_HUMAN	Nuclear (0.412)	Nucleo-cytoplasmic (0.391)	Cytoplasmic (0.156)	Extracellular (0.039)
CC037_HUMAN	Nuclear (0.414)	Nucleo-cytoplasmic (0.354)	Cytoplasmic (0.187)	Extracellular (0.034)
PED1B_HUMAN	Nuclear (0.466)	Nucleo-cytoplasmic (0.305)	Cytoplasmic (0.186)	Extracellular (0.037)
CR063_HUMAN	Nuclear (0.554)	Nucleo-cytoplasmic (0.241)	Cytoplasmic (0.169)	Extracellular (0.045)
MFR1L_HUMAN	Nuclear (0.463)	Nucleo-cytoplasmic (0.316)	Cytoplasmic (0.179)	Extracellular (0.038)
ANKL1_HUMAN	Nuclear (0.412)	Nucleo-cytoplasmic (0.346)	Cytoplasmic (0.196)	Extracellular (0.032)
PR20B_HUMAN	Cytoplasmic (0.386)	Nucleo-cytoplasmic (0.289)	Nuclear (0.163)	Extracellular (0.133)
RHN2P_HUMAN	Nuclear (0.487)	Nucleo-cytoplasmic (0.346)	Cytoplasmic (0.131)	Extracellular (0.047)
MAGA9_HUMAN	Nucleo-cytoplasmic (0.389)	Nuclear (0.353)	Cytoplasmic (0.213)	Extracellular (0.026)
PRTN3_HUMAN	Nuclear (0.347)	Nucleo-cytoplasmic (0.321)	Cytoplasmic (0.286)	Extracellular (0.016)
TBC3G_HUMAN	Nuclear (0.373)	Nucleo-cytoplasmic (0.363)	Cytoplasmic (0.218)	Extracellular (0.027)
K2C72_HUMAN	Nuclear (0.407)	Cytoplasmic (0.328)	Nucleo-cytoplasmic (0.231)	Extracellular (0.001)
CU136_HUMAN	Cytoplasmic (0.451)	Nuclear (0.237)	Nucleo-cytoplasmic (0.161)	Extracellular (0.128)
CC171_HUMAN	Nuclear (0.592)	Nucleo-cytoplasmic (0.313)	Cytoplasmic (0.083)	Extracellular (-0.008)
PGBD2_HUMAN	Nuclear (0.516)	Cytoplasmic (0.349)	Nucleo-cytoplasmic (0.124)	Extracellular (0.013)
F200B_HUMAN	Nuclear (0.530)	Nucleo-cytoplasmic (0.282)	Cytoplasmic (0.151)	Extracellular (0.047)
CK063_HUMAN	Cytoplasmic (0.370)	Nucleo-cytoplasmic (0.271)	Nuclear (0.193)	Extracellular (0.134)
PPR32_HUMAN	Nucleo-cytoplasmic (0.535)	Nuclear (0.325)	Cytoplasmic (0.111)	Extracellular (0.044)
TRM2A_HUMAN	Nuclear (0.368)	Cytoplasmic (0.341)	Nucleo-cytoplasmic (0.265)	Extracellular (-0.031)
CEL3A_HUMAN	Nucleo-cytoplasmic (0.418)	Nuclear (0.355)	Cytoplasmic (0.181)	Extracellular (0.033)
FHL19_HUMAN	Cytoplasmic (0.498)	Nuclear (0.222)	Nucleo-cytoplasmic (0.140)	Extracellular (0.121)
K1199_HUMAN	Nuclear (0.561)	Nucleo-cytoplasmic (0.374)	Cytoplasmic (0.069)	Extracellular (-0.012)
GAB4_HUMAN	Nuclear (0.425)	Nucleo-cytoplasmic (0.384)	Cytoplasmic (0.150)	Extracellular (0.040)
NTM2A_HUMAN	Nucleo-cytoplasmic (0.454)	Nuclear (0.371)	Cytoplasmic (0.139)	Extracellular (0.038)
PRA18_HUMAN	Nuclear (0.425)	Cytoplasmic (0.282)	Nucleo-cytoplasmic (0.251)	Extracellular (0.021)
F193B_HUMAN	Nucleo-cytoplasmic (0.430)	Nuclear (0.373)	Cytoplasmic (0.157)	Extracellular (0.036)
F217A_HUMAN	Nucleo-cytoplasmic (0.447)	Nuclear (0.382)	Cytoplasmic (0.136)	Extracellular (0.040)
TRI14_HUMAN	Nuclear (0.395)	Cytoplasmic (0.356)	Nucleo-cytoplasmic (0.215)	Extracellular (0.011)
CCD66_HUMAN	Nuclear (0.516)	Nucleo-cytoplasmic (0.287)	Cytoplasmic (0.158)	Extracellular (0.045)
DCHS_HUMAN	Cytoplasmic (0.639)	Nucleo-cytoplasmic (0.220)	Nuclear (0.162)	Extracellular (-0.033)
UB2E2_HUMAN	Nuclear (0.653)	Nucleo-cytoplasmic (0.379)	Cytoplasmic (0.006)	Extracellular (0.001)
GBB3_HUMAN	Nuclear (0.423)	Nucleo-cytoplasmic (0.279)	Cytoplasmic (0.253)	Extracellular (0.025)
FBXL6_HUMAN	Nuclear (0.415)	Nucleo-cytoplasmic (0.273)	Cytoplasmic (0.267)	Extracellular (0.023)
TNAP2_HUMAN	Cytoplasmic (0.522)	Nuclear (0.266)	Nucleo-cytoplasmic (0.106)	Extracellular (0.025)
DHX40_HUMAN	Nucleo-cytoplasmic (1.100)	Nuclear (0.000)	Extracellular (-0.036)	Cytoplasmic (-0.181)
PRKY_HUMAN	Cytoplasmic (0.497)	Nucleo-cytoplasmic (0.363)	Nuclear (0.088)	Extracellular (0.037)
STAR6_HUMAN	Cytoplasmic (0.381)	Nucleo-cytoplasmic (0.302)	Nuclear (0.156)	Extracellular (0.133)
CCD54_HUMAN	Nuclear (0.408)	Nucleo-cytoplasmic (0.387)	Cytoplasmic (0.163)	Extracellular (0.037)
KR271_HUMAN	Cytoplasmic (0.463)	Nuclear (0.244)	Nucleo-cytoplasmic (0.145)	Extracellular (0.129)
VP13A_HUMAN	Cytoplasmic (0.569)	Nuclear (0.218)	Nucleo-cytoplasmic (0.215)	Extracellular (-0.022)
TROP_HUMAN	Cytoplasmic (0.386)	Nucleo-cytoplasmic (0.287)	Nuclear (0.164)	Extracellular (0.133)
GORL_HUMAN	Nuclear (0.633)	Cytoplasmic (0.204)	Nucleo-cytoplasmic (0.142)	Extracellular (0.046)
F203A_HUMAN	Cytoplasmic (0.476)	Nuclear (0.241)	Nucleo-cytoplasmic (0.138)	Extracellular (0.126)
CCNK_HUMAN	Cytoplasmic (0.389)	Nucleo-cytoplasmic (0.281)	Nuclear (0.167)	Extracellular (0.133)
CAN14_HUMAN	Cytoplasmic (0.462)	Nucleo-cytoplasmic (0.336)	Nuclear (0.189)	Extracellular (-0.014)
TRIM8_HUMAN	Nuclear (0.529)	Nucleo-cytoplasmic (0.269)	Cytoplasmic (0.164)	Extracellular (0.045)
KR104_HUMAN	Cytoplasmic (0.378)	Nucleo-cytoplasmic (0.315)	Nuclear (0.147)	Extracellular (0.133)
KLK1_HUMAN	Nuclear (0.402)	Nucleo-cytoplasmic (0.347)	Cytoplasmic (0.205)	Extracellular (0.030)
HMHA1_HUMAN	Nuclear (0.545)	Nucleo-cytoplasmic (0.221)	Cytoplasmic (0.197)	Extracellular (0.041)
FILA_HUMAN	Cytoplasmic (0.375)	Nucleo-cytoplasmic (0.323)	Nuclear (0.143)	Extracellular (0.133)
HAP1_HUMAN	Nuclear (0.421)	Nucleo-cytoplasmic (0.339)	Cytoplasmic (0.194)	Extracellular (0.033)
PNPO_HUMAN	Cytoplasmic (0.488)	Nucleo-cytoplasmic (0.259)	Nuclear (0.118)	Extracellular (0.113)
TTC18_HUMAN	Nuclear (0.486)	Nucleo-cytoplasmic (0.398)	Cytoplasmic (0.105)	Extracellular (-0.024)
LRRF2_HUMAN	Cytoplasmic (0.440)	Nucleo-cytoplasmic (0.206)	Nuclear (0.197)	Extracellular (0.128)
FSD2_HUMAN	Nucleo-cytoplasmic (0.532)	Nuclear (0.289)	Cytoplasmic (0.148)	Extracellular (0.031)
F90AN_HUMAN	Cytoplasmic (0.404)	Nuclear (0.240)	Nucleo-cytoplasmic (0.205)	Extracellular (0.119)
CI084_HUMAN	Nuclear (0.704)	Nucleo-cytoplasmic (0.526)	Extracellular (0.026)	Cytoplasmic (-0.087)
FBX28_HUMAN	Nuclear (0.378)	Nucleo-cytoplasmic (0.354)	Cytoplasmic (0.197)	Extracellular (0.053)
CCD18_HUMAN	Cytoplasmic (0.555)	Nuclear (0.310)	Extracellular (0.119)	Nucleo-cytoplasmic (0.039)
HFM1_HUMAN	Nuclear (0.553)	Cytoplasmic (0.259)	Nucleo-cytoplasmic (0.161)	Extracellular (0.032)
TEX40_HUMAN	Cytoplasmic (0.391)	Nucleo-cytoplasmic (0.300)	Nuclear (0.151)	Extracellular (0.131)
DEN5A_HUMAN	Nuclear (0.621)	Nucleo-cytoplasmic (0.497)	Extracellular (0.006)	Cytoplasmic (-0.038)
ZN843_HUMAN	Nuclear (0.428)	Nucleo-cytoplasmic (0.308)	Cytoplasmic (0.218)	Extracellular (0.030)
S3TC2_HUMAN	Nuclear (0.521)	Nucleo-cytoplasmic (0.342)	Cytoplasmic (0.126)	Extracellular (-0.028)
CK053_HUMAN	Cytoplasmic (0.385)	Nucleo-cytoplasmic (0.293)	Nuclear (0.159)	Extracellular (0.133)
TRI75_HUMAN	Nuclear (0.625)	Cytoplasmic (0.247)	Nucleo-cytoplasmic (0.114)	Extracellular (0.039)
SURF2_HUMAN	Nucleo-cytoplasmic (0.491)	Nuclear (0.359)	Cytoplasmic (0.120)	Extracellular (0.041)
KLHL8_HUMAN	Nuclear (0.442)	Nucleo-cytoplasmic (0.340)	Cytoplasmic (0.175)	Extracellular (0.037)
CCD13_HUMAN	Cytoplasmic (0.444)	Nuclear (0.250)	Nucleo-cytoplasmic (0.152)	Extracellular (0.132)
WDR88_HUMAN	Nuclear (0.417)	Nucleo-cytoplasmic (0.375)	Cytoplasmic (0.166)	Extracellular (0.037)
RCBT2_HUMAN	Nucleo-cytoplasmic (0.556)	Nuclear (0.272)	Cytoplasmic (0.145)	Extracellular (0.031)
F214B_HUMAN	Nucleo-cytoplasmic (0.547)	Nuclear (0.275)	Cytoplasmic (0.133)	Extracellular (0.049)
K1257_HUMAN	Nucleo-cytoplasmic (0.487)	Nuclear (0.365)	Cytoplasmic (0.118)	Extracellular (0.042)
F151B_HUMAN	Cytoplasmic (0.443)	Nucleo-cytoplasmic (0.281)	Nuclear (0.130)	Extracellular (0.121)
CI078_HUMAN	Cytoplasmic (0.446)	Nuclear (0.225)	Nucleo-cytoplasmic (0.175)	Extracellular (0.130)
NKAPL_HUMAN	Cytoplasmic (0.398)	Nucleo-cytoplasmic (0.255)	Nuclear (0.183)	Extracellular (0.133)
YR007_HUMAN	Nucleo-cytoplasmic (0.342)	Nuclear (0.316)	Cytoplasmic (0.298)	Extracellular (0.012)
SYDE2_HUMAN	Nuclear (0.451)	Nucleo-cytoplasmic (0.383)	Cytoplasmic (0.129)	Extracellular (0.045)
CC056_HUMAN	Cytoplasmic (0.456)	Nuclear (0.234)	Nucleo-cytoplasmic (0.158)	Extracellular (0.129)
RTKN2_HUMAN	Nuclear (0.600)	Cytoplasmic (0.201)	Nucleo-cytoplasmic (0.171)	Extracellular (0.044)
ACL10_HUMAN	Nucleo-cytoplasmic (0.364)	Cytoplasmic (0.319)	Nuclear (0.277)	Extracellular (0.008)
CK049_HUMAN	Nucleo-cytoplasmic (0.424)	Nuclear (0.365)	Cytoplasmic (0.170)	Extracellular (0.033)
CC159_HUMAN	Nuclear (0.440)	Nucleo-cytoplasmic (0.318)	Cytoplasmic (0.197)	Extracellular (0.034)
RHG28_HUMAN	Nuclear (0.505)	Nucleo-cytoplasmic (0.293)	Cytoplasmic (0.163)	Extracellular (0.043)
TXND9_HUMAN	Cytoplasmic (0.592)	Nuclear (0.283)	Extracellular (0.112)	Nucleo-cytoplasmic (0.037)
TR49C_HUMAN	Nucleo-cytoplasmic (0.409)	Nuclear (0.338)	Cytoplasmic (0.187)	Extracellular (0.024)
NOS2_HUMAN	Cytoplasmic (0.435)	Nuclear (0.305)	Nucleo-cytoplasmic (0.240)	Extracellular (-0.020)
OTU6B_HUMAN	Nuclear (0.533)	Nucleo-cytoplasmic (0.327)	Cytoplasmic (0.130)	Extracellular (-0.028)
LDH6B_HUMAN	Cytoplasmic (0.518)	Nucleo-cytoplasmic (0.313)	Nuclear (0.163)	Extracellular (-0.016)
NFL_HUMAN	Cytoplasmic (0.502)	Nuclear (0.239)	Extracellular (0.123)	Nucleo-cytoplasmic (0.122)
POF1B_HUMAN	Nucleo-cytoplasmic (0.439)	Nuclear (0.388)	Cytoplasmic (0.136)	Extracellular (0.040)
FA53C_HUMAN	Nuclear (0.383)	Nucleo-cytoplasmic (0.349)	Cytoplasmic (0.209)	Extracellular (0.040)
POTB2_HUMAN	Nuclear (0.472)	Cytoplasmic (0.272)	Nucleo-cytoplasmic (0.217)	Extracellular (0.025)
GALK1_HUMAN	Cytoplasmic (0.438)	Nucleo-cytoplasmic (0.353)	Nuclear (0.193)	Extracellular (-0.011)
K1328_HUMAN	Nuclear (0.491)	Nucleo-cytoplasmic (0.320)	Cytoplasmic (0.150)	Extracellular (0.044)
CAN10_HUMAN	Cytoplasmic (0.514)	Nuclear (0.281)	Nucleo-cytoplasmic (0.197)	Extracellular (-0.016)
SPT2_HUMAN	Cytoplasmic (0.388)	Nucleo-cytoplasmic (0.270)	Nuclear (0.177)	Extracellular (0.134)
RBM26_HUMAN	Nucleo-cytoplasmic (0.657)	Nuclear (0.252)	Cytoplasmic (0.083)	Extracellular (0.040)
DC8L1_HUMAN	Cytoplasmic (0.510)	Nucleo-cytoplasmic (0.280)	Nuclear (0.190)	Extracellular (-0.007)
KCD14_HUMAN	Nucleo-cytoplasmic (0.319)	Nuclear (0.262)	Cytoplasmic (0.248)	Extracellular (0.082)
MB3L3_HUMAN	Nuclear (0.412)	Nucleo-cytoplasmic (0.386)	Cytoplasmic (0.160)	Extracellular (0.038)
CA111_HUMAN	Nuclear (0.440)	Nucleo-cytoplasmic (0.260)	Cytoplasmic (0.255)	Extracellular (0.026)
CCD61_HUMAN	Cytoplasmic (0.411)	Nucleo-cytoplasmic (0.253)	Nuclear (0.177)	Extracellular (0.128)
LEU7_HUMAN	Cytoplasmic (0.418)	Nucleo-cytoplasmic (0.219)	Nuclear (0.201)	Extracellular (0.132)
FA83C_HUMAN	Nucleo-cytoplasmic (0.512)	Nuclear (0.354)	Cytoplasmic (0.108)	Extracellular (0.043)
GBB5_HUMAN	Nuclear (0.402)	Cytoplasmic (0.285)	Nucleo-cytoplasmic (0.269)	Extracellular (0.020)
PAB4L_HUMAN	Nuclear (0.472)	Cytoplasmic (0.275)	Nucleo-cytoplasmic (0.215)	Extracellular (0.025)
GSDMD_HUMAN	Nucleo-cytoplasmic (0.622)	Nuclear (0.256)	Cytoplasmic (0.105)	Extracellular (0.036)
ZFAN1_HUMAN	Nuclear (0.377)	Cytoplasmic (0.293)	Nucleo-cytoplasmic (0.286)	Extracellular (0.017)
DHAK_HUMAN	Cytoplasmic (0.700)	Nucleo-cytoplasmic (0.176)	Nuclear (0.084)	Extracellular (0.033)
CG031_HUMAN	Nuclear (0.422)	Nucleo-cytoplasmic (0.390)	Cytoplasmic (0.148)	Extracellular (0.040)
TKT_HUMAN	Cytoplasmic (0.563)	Nucleo-cytoplasmic (0.411)	Nuclear (0.069)	Extracellular (-0.032)
ASND1_HUMAN	Cytoplasmic (0.378)	Nucleo-cytoplasmic (0.296)	Nuclear (0.291)	Extracellular (0.002)
ZC11A_HUMAN	Nucleo-cytoplasmic (0.457)	Nuclear (0.376)	Cytoplasmic (0.132)	Extracellular (0.040)
1A1L2_HUMAN	Cytoplasmic (0.352)	Nucleo-cytoplasmic (0.286)	Nuclear (0.210)	Extracellular (0.043)
F207A_HUMAN	Cytoplasmic (0.427)	Nuclear (0.216)	Nucleo-cytoplasmic (0.198)	Extracellular (0.132)
TGDS_HUMAN	Nucleo-cytoplasmic (0.447)	Cytoplasmic (0.351)	Nuclear (0.181)	Extracellular (-0.002)
FA13A_HUMAN	Nuclear (0.445)	Nucleo-cytoplasmic (0.392)	Cytoplasmic (0.128)	Extracellular (0.045)
ISPD_HUMAN	Cytoplasmic (0.428)	Nucleo-cytoplasmic (0.318)	Nuclear (0.230)	Extracellular (-0.007)
KLK2_HUMAN	Nucleo-cytoplasmic (0.369)	Cytoplasmic (0.336)	Nuclear (0.259)	Extracellular (0.005)
CAZA2_HUMAN	Nucleo-cytoplasmic (0.500)	Cytoplasmic (0.404)	Nuclear (0.106)	Extracellular (-0.013)
F194B_HUMAN	Cytoplasmic (0.482)	Nuclear (0.340)	Extracellular (0.122)	Nucleo-cytoplasmic (0.066)
PSME1_HUMAN	Cytoplasmic (0.409)	Nucleo-cytoplasmic (0.306)	Nuclear (0.255)	Extracellular (-0.004)
SI1L2_HUMAN	Nuclear (0.505)	Nucleo-cytoplasmic (0.325)	Cytoplasmic (0.134)	Extracellular (0.048)
DHDH_HUMAN	Cytoplasmic (0.657)	Nucleo-cytoplasmic (0.334)	Nuclear (0.064)	Extracellular (-0.041)
LTV1_HUMAN	Cytoplasmic (0.444)	Nucleo-cytoplasmic (0.217)	Nuclear (0.184)	Extracellular (0.126)
ARMC1_HUMAN	Nucleo-cytoplasmic (0.509)	Nuclear (0.274)	Cytoplasmic (0.166)	Extracellular (0.045)
DMWD_HUMAN	Cytoplasmic (0.605)	Nuclear (0.187)	Extracellular (0.102)	Nucleo-cytoplasmic (0.100)
K1751_HUMAN	Cytoplasmic (0.870)	Nucleo-cytoplasmic (0.073)	Extracellular (0.045)	Nuclear (0.028)
DALD3_HUMAN	Nucleo-cytoplasmic (0.356)	Nuclear (0.311)	Cytoplasmic (0.288)	Extracellular (0.014)
DPH2_HUMAN	Nuclear (0.424)	Cytoplasmic (0.287)	Nucleo-cytoplasmic (0.247)	Extracellular (0.021)
TRAD1_HUMAN	Nuclear (0.499)	Nucleo-cytoplasmic (0.279)	Cytoplasmic (0.181)	Extracellular (0.040)
CROL2_HUMAN	Cytoplasmic (0.421)	Nucleo-cytoplasmic (0.211)	Nuclear (0.207)	Extracellular (0.132)
GSC1L_HUMAN	Nucleo-cytoplasmic (0.482)	Nuclear (0.308)	Cytoplasmic (0.148)	Extracellular (0.059)
RS4Y2_HUMAN	Cytoplasmic (0.497)	Nucleo-cytoplasmic (0.347)	Nuclear (0.155)	Extracellular (-0.019)
TRM2_HUMAN	Cytoplasmic (0.503)	Nucleo-cytoplasmic (0.262)	Nuclear (0.118)	Extracellular (0.041)
TRAF1_HUMAN	Nuclear (0.514)	Cytoplasmic (0.382)	Nucleo-cytoplasmic (0.102)	Extracellular (0.015)
SPDL3_HUMAN	Nuclear (0.327)	Cytoplasmic (0.325)	Nucleo-cytoplasmic (0.306)	Extracellular (0.010)
IF4B_HUMAN	Cytoplasmic (0.369)	Nucleo-cytoplasmic (0.344)	Extracellular (0.132)	Nuclear (0.131)
F222A_HUMAN	Cytoplasmic (0.385)	Nucleo-cytoplasmic (0.294)	Nuclear (0.159)	Extracellular (0.133)
GFPT2_HUMAN	Cytoplasmic (0.665)	Nucleo-cytoplasmic (0.279)	Nuclear (0.096)	Extracellular (-0.039)
KAL1L_HUMAN	Nuclear (0.469)	Nucleo-cytoplasmic (0.363)	Cytoplasmic (0.131)	Extracellular (0.046)
FXL18_HUMAN	Nucleo-cytoplasmic (0.395)	Nuclear (0.345)	Cytoplasmic (0.215)	Extracellular (0.025)
PRAM1_HUMAN	Nuclear (0.347)	Nucleo-cytoplasmic (0.313)	Cytoplasmic (0.296)	Extracellular (0.013)
PR14L_HUMAN	Nuclear (0.515)	Nucleo-cytoplasmic (0.282)	Cytoplasmic (0.164)	Extracellular (0.044)
TSSK6_HUMAN	Nucleo-cytoplasmic (0.558)	Nuclear (0.300)	Cytoplasmic (0.117)	Extracellular (0.037)
LRC61_HUMAN	Nucleo-cytoplasmic (0.384)	Nuclear (0.337)	Cytoplasmic (0.233)	Extracellular (0.022)
YAED1_HUMAN	Nuclear (0.433)	Cytoplasmic (0.273)	Nucleo-cytoplasmic (0.251)	Extracellular (0.023)
OGFD2_HUMAN	Nuclear (0.334)	Cytoplasmic (0.324)	Nucleo-cytoplasmic (0.300)	Extracellular (0.011)
GYS2_HUMAN	Nuclear (0.356)	Nucleo-cytoplasmic (0.281)	Cytoplasmic (0.196)	Extracellular (0.076)
KR105_HUMAN	Cytoplasmic (0.378)	Nucleo-cytoplasmic (0.314)	Nuclear (0.148)	Extracellular (0.133)
TCAM1_HUMAN	Nucleo-cytoplasmic (0.480)	Nuclear (0.360)	Cytoplasmic (0.128)	Extracellular (0.040)
ANR49_HUMAN	Extracellular (0.406)	Cytoplasmic (0.233)	Nucleo-cytoplasmic (0.192)	Nuclear (0.090)
RGS7_HUMAN	Nuclear (0.440)	Nucleo-cytoplasmic (0.387)	Cytoplasmic (0.135)	Extracellular (0.044)
1A1L1_HUMAN	Cytoplasmic (0.717)	Nucleo-cytoplasmic (0.147)	Nuclear (0.075)	Extracellular (0.024)
BHMT2_HUMAN	Cytoplasmic (0.954)	Extracellular (0.029)	Nuclear (0.025)	Nucleo-cytoplasmic (0.009)
A16A1_HUMAN	Cytoplasmic (0.586)	Nuclear (0.166)	Nucleo-cytoplasmic (0.137)	Extracellular (0.079)
WBP2_HUMAN	Cytoplasmic (0.379)	Nucleo-cytoplasmic (0.311)	Nuclear (0.150)	Extracellular (0.133)
F167A_HUMAN	Cytoplasmic (0.514)	Nuclear (0.244)	Extracellular (0.121)	Nucleo-cytoplasmic (0.111)
QRIC1_HUMAN	Nucleo-cytoplasmic (0.488)	Nuclear (0.370)	Cytoplasmic (0.112)	Extracellular (0.043)
R3GEF_HUMAN	Nuclear (0.514)	Cytoplasmic (0.225)	Nucleo-cytoplasmic (0.222)	Extracellular (0.035)
DHRS1_HUMAN	Nucleo-cytoplasmic (0.375)	Cytoplasmic (0.351)	Nuclear (0.240)	Extracellular (0.002)
CX038_HUMAN	Nucleo-cytoplasmic (0.352)	Nuclear (0.346)	Cytoplasmic (0.256)	Extracellular (0.020)
CU059_HUMAN	Nucleo-cytoplasmic (0.460)	Cytoplasmic (0.341)	Nuclear (0.178)	Extracellular (-0.001)
TTL10_HUMAN	Nuclear (0.540)	Nucleo-cytoplasmic (0.237)	Cytoplasmic (0.186)	Extracellular (0.042)
PHKG1_HUMAN	Cytoplasmic (0.414)	Nuclear (0.315)	Nucleo-cytoplasmic (0.137)	Extracellular (0.043)
VCX1_HUMAN	Cytoplasmic (0.400)	Nucleo-cytoplasmic (0.254)	Nuclear (0.182)	Extracellular (0.133)
WDR76_HUMAN	Nucleo-cytoplasmic (0.385)	Nuclear (0.381)	Cytoplasmic (0.190)	Extracellular (0.031)
CK035_HUMAN	Nuclear (0.490)	Nucleo-cytoplasmic (0.285)	Cytoplasmic (0.183)	Extracellular (0.039)
AKD1B_HUMAN	Cytoplasmic (0.484)	Nucleo-cytoplasmic (0.186)	Nuclear (0.185)	Extracellular (0.120)
CC160_HUMAN	Cytoplasmic (0.477)	Nuclear (0.313)	Extracellular (0.133)	Nucleo-cytoplasmic (0.081)
MON1B_HUMAN	Cytoplasmic (0.675)	Nuclear (0.196)	Extracellular (0.090)	Nucleo-cytoplasmic (0.052)
FSIP1_HUMAN	Nuclear (0.401)	Cytoplasmic (0.280)	Nucleo-cytoplasmic (0.233)	Extracellular (0.061)
DDX24_HUMAN	Cytoplasmic (0.756)	Nuclear (0.112)	Nucleo-cytoplasmic (0.107)	Extracellular (0.020)
PPR21_HUMAN	Nuclear (0.483)	Cytoplasmic (0.323)	Nucleo-cytoplasmic (0.130)	Extracellular (0.062)
LRCH2_HUMAN	Nucleo-cytoplasmic (0.419)	Nuclear (0.401)	Cytoplasmic (0.142)	Extracellular (0.040)
S3TC1_HUMAN	Cytoplasmic (0.565)	Nuclear (0.258)	Nucleo-cytoplasmic (0.180)	Extracellular (-0.020)
YK031_HUMAN	Nucleo-cytoplasmic (0.549)	Nuclear (0.309)	Cytoplasmic (0.117)	Extracellular (0.038)
F157B_HUMAN	Cytoplasmic (0.404)	Nucleo-cytoplasmic (0.228)	Nuclear (0.203)	Extracellular (0.134)
SH2B3_HUMAN	Nuclear (0.455)	Nucleo-cytoplasmic (0.324)	Cytoplasmic (0.178)	Extracellular (0.038)
CC174_HUMAN	Nucleo-cytoplasmic (0.544)	Nuclear (0.306)	Cytoplasmic (0.118)	Extracellular (0.043)
PP2BC_HUMAN	Cytoplasmic (0.643)	Nuclear (0.223)	Nucleo-cytoplasmic (0.065)	Extracellular (0.012)
DCA10_HUMAN	Nucleo-cytoplasmic (0.397)	Nuclear (0.353)	Cytoplasmic (0.204)	Extracellular (0.027)
GRIN3_HUMAN	Nucleo-cytoplasmic (0.517)	Nuclear (0.341)	Cytoplasmic (0.114)	Extracellular (0.041)
CO038_HUMAN	Cytoplasmic (0.775)	Nucleo-cytoplasmic (0.193)	Extracellular (0.057)	Nuclear (0.000)
EFCB7_HUMAN	Cytoplasmic (0.609)	Nuclear (0.262)	Nucleo-cytoplasmic (0.145)	Extracellular (-0.025)
F204A_HUMAN	Cytoplasmic (0.458)	Nuclear (0.309)	Extracellular (0.135)	Nucleo-cytoplasmic (0.095)
K2C79_HUMAN	Nucleo-cytoplasmic (0.351)	Cytoplasmic (0.333)	Nuclear (0.178)	Extracellular (0.105)
ZMY10_HUMAN	Nuclear (0.621)	Nucleo-cytoplasmic (0.539)	Extracellular (0.011)	Cytoplasmic (-0.057)
GMIP_HUMAN	Nuclear (0.514)	Nucleo-cytoplasmic (0.302)	Cytoplasmic (0.146)	Extracellular (0.047)
ZN728_HUMAN	Cytoplasmic (0.467)	Nuclear (0.244)	Nucleo-cytoplasmic (0.142)	Extracellular (0.128)
F115A_HUMAN	Cytoplasmic (0.886)	Nucleo-cytoplasmic (0.111)	Extracellular (0.033)	Nuclear (-0.009)
DTWD2_HUMAN	Nuclear (0.619)	Nucleo-cytoplasmic (0.461)	Extracellular (0.002)	Cytoplasmic (-0.019)
ALLC_HUMAN	Cytoplasmic (0.926)	Nucleo-cytoplasmic (0.083)	Extracellular (0.030)	Nuclear (-0.017)
CCM2L_HUMAN	Nucleo-cytoplasmic (0.507)	Nuclear (0.300)	Cytoplasmic (0.149)	Extracellular (0.041)
GG2L6_HUMAN	Nucleo-cytoplasmic (0.342)	Cytoplasmic (0.288)	Nuclear (0.240)	Extracellular (0.095)
YV020_HUMAN	Nuclear (0.448)	Nucleo-cytoplasmic (0.355)	Cytoplasmic (0.155)	Extracellular (0.042)
K2022_HUMAN	Nucleo-cytoplasmic (0.423)	Nuclear (0.418)	Cytoplasmic (0.125)	Extracellular (0.044)
PRI1_HUMAN	Nuclear (0.785)	Nucleo-cytoplasmic (0.263)	Extracellular (0.027)	Cytoplasmic (-0.011)
S14L6_HUMAN	Cytoplasmic (0.919)	Nuclear (0.061)	Extracellular (0.019)	Nucleo-cytoplasmic (0.016)
METK2_HUMAN	Nucleo-cytoplasmic (1.214)	Extracellular (0.017)	Nuclear (-0.214)	Cytoplasmic (-0.214)
DCNL1_HUMAN	Nucleo-cytoplasmic (0.431)	Nuclear (0.265)	Cytoplasmic (0.264)	Extracellular (0.014)
RL7_HUMAN	Nuclear (0.409)	Cytoplasmic (0.353)	Nucleo-cytoplasmic (0.206)	Extracellular (0.011)
CPNE2_HUMAN	Cytoplasmic (0.585)	Nuclear (0.285)	Nucleo-cytoplasmic (0.142)	Extracellular (-0.020)
CFDP1_HUMAN	Cytoplasmic (0.450)	Nuclear (0.229)	Nucleo-cytoplasmic (0.167)	Extracellular (0.130)
PDCL2_HUMAN	Nuclear (0.310)	Cytoplasmic (0.307)	Nucleo-cytoplasmic (0.252)	Extracellular (0.027)
KBTB7_HUMAN	Cytoplasmic (0.479)	Nucleo-cytoplasmic (0.258)	Nuclear (0.246)	Extracellular (-0.012)
ATD2B_HUMAN	Nuclear (0.579)	Nucleo-cytoplasmic (0.219)	Cytoplasmic (0.169)	Extracellular (0.047)
CQ096_HUMAN	Cytoplasmic (0.410)	Nucleo-cytoplasmic (0.232)	Nuclear (0.195)	Extracellular (0.133)
PMGE_HUMAN	Nuclear (0.392)	Nucleo-cytoplasmic (0.353)	Cytoplasmic (0.209)	Extracellular (0.029)
CQ066_HUMAN	Nuclear (0.633)	Nucleo-cytoplasmic (0.550)	Extracellular (0.015)	Cytoplasmic (-0.067)
TTC31_HUMAN	Nuclear (0.534)	Nucleo-cytoplasmic (0.272)	Cytoplasmic (0.156)	Extracellular (0.046)
OD3L1_HUMAN	Nucleo-cytoplasmic (0.420)	Nuclear (0.371)	Cytoplasmic (0.168)	Extracellular (0.034)
CC42B_HUMAN	Cytoplasmic (0.429)	Nuclear (0.226)	Nucleo-cytoplasmic (0.186)	Extracellular (0.133)
WDR87_HUMAN	Cytoplasmic (0.494)	Nuclear (0.326)	Nucleo-cytoplasmic (0.171)	Extracellular (-0.009)
DEPD4_HUMAN	Nucleo-cytoplasmic (0.496)	Nuclear (0.348)	Cytoplasmic (0.125)	Extracellular (0.039)
ACTN3_HUMAN	Cytoplasmic (0.684)	Nucleo-cytoplasmic (0.232)	Nuclear (0.120)	Extracellular (-0.039)
MAGB6_HUMAN	Nucleo-cytoplasmic (0.438)	Nuclear (0.400)	Cytoplasmic (0.128)	Extracellular (0.042)
ACMSD_HUMAN	Cytoplasmic (0.623)	Nucleo-cytoplasmic (0.347)	Nuclear (0.075)	Extracellular (-0.037)
FBX16_HUMAN	Nuclear (0.448)	Nucleo-cytoplasmic (0.329)	Cytoplasmic (0.179)	Extracellular (0.037)
LRC29_HUMAN	Nucleo-cytoplasmic (0.358)	Nuclear (0.354)	Cytoplasmic (0.231)	Extracellular (0.033)
CF223_HUMAN	Cytoplasmic (0.381)	Nucleo-cytoplasmic (0.304)	Nuclear (0.153)	Extracellular (0.133)
A20A4_HUMAN	Nuclear (0.544)	Nucleo-cytoplasmic (0.308)	Cytoplasmic (0.136)	Extracellular (-0.028)
DEPP_HUMAN	Cytoplasmic (0.381)	Nucleo-cytoplasmic (0.300)	Nuclear (0.157)	Extracellular (0.133)
LRC39_HUMAN	Nuclear (0.413)	Nucleo-cytoplasmic (0.293)	Cytoplasmic (0.249)	Extracellular (0.025)
BTBD7_HUMAN	Nuclear (0.457)	Nucleo-cytoplasmic (0.382)	Cytoplasmic (0.126)	Extracellular (0.046)
YL021_HUMAN	Nuclear (0.399)	Nucleo-cytoplasmic (0.391)	Cytoplasmic (0.168)	Extracellular (0.036)
RFAL1_HUMAN	Nuclear (0.792)	Nucleo-cytoplasmic (0.351)	Extracellular (0.023)	Cytoplasmic (-0.058)
RFPLB_HUMAN	Nuclear (0.439)	Cytoplasmic (0.314)	Nucleo-cytoplasmic (0.211)	Extracellular (0.018)
K1C26_HUMAN	Nuclear (0.432)	Cytoplasmic (0.268)	Nucleo-cytoplasmic (0.257)	Extracellular (0.024)
MYH14_HUMAN	Nuclear (0.453)	Cytoplasmic (0.289)	Nucleo-cytoplasmic (0.117)	Extracellular (0.069)
APC4_HUMAN	Nuclear (0.552)	Nucleo-cytoplasmic (0.433)	Cytoplasmic (0.035)	Extracellular (-0.004)
CPNE8_HUMAN	Nuclear (0.466)	Cytoplasmic (0.414)	Nucleo-cytoplasmic (0.116)	Extracellular (0.008)
GSTO2_HUMAN	Nucleo-cytoplasmic (0.403)	Cytoplasmic (0.393)	Nuclear (0.185)	Extracellular (-0.007)
CC166_HUMAN	Cytoplasmic (0.423)	Nucleo-cytoplasmic (0.212)	Nuclear (0.204)	Extracellular (0.131)
F90AG_HUMAN	Nucleo-cytoplasmic (0.397)	Nuclear (0.339)	Cytoplasmic (0.194)	Extracellular (0.052)
PGBD4_HUMAN	Nuclear (0.543)	Cytoplasmic (0.347)	Nucleo-cytoplasmic (0.104)	Extracellular (0.021)
NBP6L_HUMAN	Nuclear (0.562)	Cytoplasmic (0.211)	Nucleo-cytoplasmic (0.194)	Extracellular (0.040)
FLIP1_HUMAN	Nuclear (0.416)	Nucleo-cytoplasmic (0.357)	Cytoplasmic (0.182)	Extracellular (0.035)
ANR35_HUMAN	Nuclear (0.420)	Cytoplasmic (0.360)	Nucleo-cytoplasmic (0.190)	Extracellular (0.012)
HHCM_HUMAN	Nucleo-cytoplasmic (0.432)	Nuclear (0.355)	Cytoplasmic (0.171)	Extracellular (0.032)
ASB17_HUMAN	Nuclear (0.593)	Nucleo-cytoplasmic (0.477)	Extracellular (0.011)	Cytoplasmic (-0.015)
ZER1_HUMAN	Nuclear (0.550)	Nucleo-cytoplasmic (0.436)	Cytoplasmic (0.036)	Extracellular (-0.013)
TRIM6_HUMAN	Nucleo-cytoplasmic (0.674)	Nuclear (0.307)	Extracellular (0.041)	Cytoplasmic (-0.085)
PZRN4_HUMAN	Nucleo-cytoplasmic (0.408)	Nuclear (0.388)	Cytoplasmic (0.163)	Extracellular (0.036)
IQGA3_HUMAN	Nuclear (0.642)	Nucleo-cytoplasmic (0.288)	Cytoplasmic (0.075)	Extracellular (-0.015)
ELP6_HUMAN	Nuclear (0.543)	Nucleo-cytoplasmic (0.466)	Extracellular (0.019)	Cytoplasmic (0.017)
F115C_HUMAN	Cytoplasmic (0.751)	Nucleo-cytoplasmic (0.209)	Nuclear (0.034)	Extracellular (0.014)
LZTR1_HUMAN	Cytoplasmic (0.882)	Nucleo-cytoplasmic (0.179)	Extracellular (0.033)	Nuclear (-0.048)
IF4E3_HUMAN	Cytoplasmic (0.615)	Nuclear (0.163)	Nucleo-cytoplasmic (0.149)	Extracellular (0.055)
SYGP1_HUMAN	Nucleo-cytoplasmic (0.425)	Nuclear (0.420)	Cytoplasmic (0.121)	Extracellular (0.045)
THAP8_HUMAN	Nucleo-cytoplasmic (0.417)	Nuclear (0.400)	Cytoplasmic (0.144)	Extracellular (0.040)
KT33B_HUMAN	Nuclear (0.417)	Nucleo-cytoplasmic (0.323)	Cytoplasmic (0.214)	Extracellular (0.030)
BRCA2_HUMAN	Nuclear (0.549)	Nucleo-cytoplasmic (0.275)	Cytoplasmic (0.142)	Extracellular (0.050)
GNAT2_HUMAN	Cytoplasmic (0.660)	Nucleo-cytoplasmic (0.279)	Nuclear (0.100)	Extracellular (-0.039)
TBRG4_HUMAN	Nucleo-cytoplasmic (0.482)	Nuclear (0.316)	Cytoplasmic (0.164)	Extracellular (0.032)
LRC41_HUMAN	Nucleo-cytoplasmic (0.378)	Nuclear (0.360)	Cytoplasmic (0.216)	Extracellular (0.026)
GATL2_HUMAN	Nucleo-cytoplasmic (0.432)	Nuclear (0.323)	Cytoplasmic (0.198)	Extracellular (0.031)
PLCX2_HUMAN	Nucleo-cytoplasmic (0.464)	Nuclear (0.296)	Cytoplasmic (0.199)	Extracellular (0.024)
ZC3H6_HUMAN	Nucleo-cytoplasmic (0.594)	Nuclear (0.296)	Cytoplasmic (0.093)	Extracellular (0.041)
PNMA5_HUMAN	Cytoplasmic (0.531)	Nucleo-cytoplasmic (0.234)	Nuclear (0.228)	Extracellular (-0.018)
ZBBX_HUMAN	Nuclear (0.484)	Nucleo-cytoplasmic (0.316)	Cytoplasmic (0.159)	Extracellular (0.043)
K895L_HUMAN	Cytoplasmic (0.380)	Nucleo-cytoplasmic (0.281)	Nuclear (0.173)	Extracellular (0.135)
ERIC1_HUMAN	Nucleo-cytoplasmic (0.379)	Cytoplasmic (0.369)	Extracellular (0.129)	Nuclear (0.106)
PLCB4_HUMAN	Nuclear (0.405)	Nucleo-cytoplasmic (0.307)	Cytoplasmic (0.266)	Extracellular (-0.049)
YU004_HUMAN	Cytoplasmic (0.425)	Nuclear (0.209)	Nucleo-cytoplasmic (0.206)	Extracellular (0.131)
RHG36_HUMAN	Nuclear (0.456)	Cytoplasmic (0.427)	Nucleo-cytoplasmic (0.114)	Extracellular (0.006)
RL10_HUMAN	Cytoplasmic (0.386)	Nuclear (0.368)	Nucleo-cytoplasmic (0.216)	Extracellular (0.006)
GUC1C_HUMAN	Cytoplasmic (0.538)	Nucleo-cytoplasmic (0.190)	Nuclear (0.144)	Extracellular (0.108)
CCD69_HUMAN	Nuclear (0.470)	Nucleo-cytoplasmic (0.321)	Cytoplasmic (0.167)	Extracellular (0.040)
STAR5_HUMAN	Nuclear (0.432)	Nucleo-cytoplasmic (0.428)	Cytoplasmic (0.126)	Extracellular (-0.031)
SLX4I_HUMAN	Nuclear (0.528)	Nucleo-cytoplasmic (0.264)	Cytoplasmic (0.170)	Extracellular (0.044)
TRUB2_HUMAN	Nuclear (0.376)	Nucleo-cytoplasmic (0.290)	Cytoplasmic (0.289)	Extracellular (0.018)
KCTD3_HUMAN	Nucleo-cytoplasmic (0.486)	Nuclear (0.346)	Cytoplasmic (0.135)	Extracellular (0.037)
GOG8J_HUMAN	Nuclear (0.485)	Nucleo-cytoplasmic (0.294)	Cytoplasmic (0.179)	Extracellular (0.040)
D39U1_HUMAN	Cytoplasmic (0.618)	Nucleo-cytoplasmic (0.195)	Nuclear (0.093)	Extracellular (0.060)
MTBP_HUMAN	Nuclear (0.739)	Nucleo-cytoplasmic (0.471)	Extracellular (0.027)	Cytoplasmic (-0.082)
CL16A_HUMAN	Nuclear (0.442)	Nucleo-cytoplasmic (0.328)	Cytoplasmic (0.186)	Extracellular (0.036)
IGHA1_HUMAN	Nuclear (0.379)	Nucleo-cytoplasmic (0.343)	Cytoplasmic (0.231)	Extracellular (0.026)
GIMD1_HUMAN	Nucleo-cytoplasmic (0.644)	Nuclear (0.217)	Cytoplasmic (0.124)	Extracellular (0.030)
F101A_HUMAN	Nucleo-cytoplasmic (0.446)	Nuclear (0.367)	Cytoplasmic (0.148)	Extracellular (0.037)
DJC28_HUMAN	Nuclear (0.760)	Nucleo-cytoplasmic (0.440)	Extracellular (0.027)	Cytoplasmic (-0.079)
DJC27_HUMAN	Nucleo-cytoplasmic (0.489)	Nuclear (0.476)	Cytoplasmic (0.051)	Extracellular (-0.020)
K0825_HUMAN	Nuclear (0.662)	Nucleo-cytoplasmic (0.547)	Extracellular (0.020)	Cytoplasmic (-0.078)
RBM46_HUMAN	Nuclear (0.532)	Cytoplasmic (0.264)	Nucleo-cytoplasmic (0.173)	Extracellular (0.030)
ALAT2_HUMAN	Cytoplasmic (0.943)	Extracellular (0.031)	Nucleo-cytoplasmic (0.023)	Nuclear (0.020)
S14L5_HUMAN	Nuclear (0.476)	Nucleo-cytoplasmic (0.276)	Cytoplasmic (0.205)	Extracellular (0.035)
WDR91_HUMAN	Nuclear (0.516)	Nucleo-cytoplasmic (0.340)	Cytoplasmic (0.132)	Extracellular (-0.029)
CDK18_HUMAN	Nucleo-cytoplasmic (0.564)	Nuclear (0.297)	Cytoplasmic (0.116)	Extracellular (0.037)
SHP1L_HUMAN	Cytoplasmic (0.679)	Nuclear (0.185)	Nucleo-cytoplasmic (0.165)	Extracellular (-0.035)
AGAP7_HUMAN	Nuclear (0.534)	Nucleo-cytoplasmic (0.262)	Cytoplasmic (0.167)	Extracellular (0.045)
TBC17_HUMAN	Nuclear (0.438)	Cytoplasmic (0.261)	Nucleo-cytoplasmic (0.257)	Extracellular (0.025)
RNB3L_HUMAN	Nuclear (0.539)	Nucleo-cytoplasmic (0.260)	Cytoplasmic (0.164)	Extracellular (0.045)
PRR18_HUMAN	Cytoplasmic (0.390)	Nucleo-cytoplasmic (0.277)	Nuclear (0.170)	Extracellular (0.133)
F16P1_HUMAN	Cytoplasmic (0.521)	Nucleo-cytoplasmic (0.358)	Nuclear (0.131)	Extracellular (-0.023)
WDR86_HUMAN	Nuclear (0.395)	Nucleo-cytoplasmic (0.363)	Cytoplasmic (0.196)	Extracellular (0.031)
LENG9_HUMAN	Cytoplasmic (0.426)	Nuclear (0.223)	Nucleo-cytoplasmic (0.191)	Extracellular (0.132)
NIPS1_HUMAN	Nuclear (0.371)	Nucleo-cytoplasmic (0.250)	Cytoplasmic (0.213)	Extracellular (0.075)
K1C39_HUMAN	Nucleo-cytoplasmic (0.443)	Nuclear (0.354)	Cytoplasmic (0.164)	Extracellular (0.033)
ETUD1_HUMAN	Cytoplasmic (0.592)	Nuclear (0.159)	Nucleo-cytoplasmic (0.154)	Extracellular (0.010)
C2D2B_HUMAN	Nuclear (0.415)	Nucleo-cytoplasmic (0.398)	Cytoplasmic (0.148)	Extracellular (0.040)
AGA10_HUMAN	Nuclear (0.468)	Nucleo-cytoplasmic (0.348)	Cytoplasmic (0.146)	Extracellular (0.044)
ACSF4_HUMAN	Nuclear (0.466)	Nucleo-cytoplasmic (0.318)	Cytoplasmic (0.174)	Extracellular (0.039)
CAGE1_HUMAN	Nuclear (0.598)	Nucleo-cytoplasmic (0.322)	Cytoplasmic (0.073)	Extracellular (0.024)
CX022_HUMAN	Nuclear (0.510)	Cytoplasmic (0.241)	Nucleo-cytoplasmic (0.212)	Extracellular (0.032)
CI064_HUMAN	Cytoplasmic (0.436)	Nuclear (0.273)	Nucleo-cytoplasmic (0.266)	Extracellular (-0.005)
UB2Q1_HUMAN	Nucleo-cytoplasmic (0.608)	Nuclear (0.277)	Cytoplasmic (0.099)	Extracellular (0.039)
MB3L5_HUMAN	Nucleo-cytoplasmic (0.386)	Nuclear (0.357)	Cytoplasmic (0.187)	Extracellular (0.054)
PRA14_HUMAN	Nuclear (0.347)	Nucleo-cytoplasmic (0.315)	Cytoplasmic (0.293)	Extracellular (0.015)
UBR7_HUMAN	Nuclear (0.469)	Cytoplasmic (0.278)	Nucleo-cytoplasmic (0.215)	Extracellular (0.025)
NPIA3_HUMAN	Nuclear (0.408)	Nucleo-cytoplasmic (0.383)	Cytoplasmic (0.166)	Extracellular (0.037)
RHG44_HUMAN	Nuclear (0.427)	Nucleo-cytoplasmic (0.421)	Cytoplasmic (0.118)	Extracellular (0.046)
DEP1B_HUMAN	Nuclear (0.555)	Cytoplasmic (0.226)	Nucleo-cytoplasmic (0.187)	Extracellular (0.037)
CSK2B_HUMAN	Nuclear (0.610)	Nucleo-cytoplasmic (0.477)	Extracellular (0.013)	Cytoplasmic (-0.025)
K2026_HUMAN	Nuclear (0.462)	Nucleo-cytoplasmic (0.377)	Cytoplasmic (0.126)	Extracellular (0.047)
PKHN1_HUMAN	Nucleo-cytoplasmic (0.448)	Nuclear (0.389)	Cytoplasmic (0.128)	Extracellular (0.041)
TSTD2_HUMAN	Cytoplasmic (0.484)	Nuclear (0.377)	Nucleo-cytoplasmic (0.136)	Extracellular (-0.004)
LACC1_HUMAN	Cytoplasmic (0.576)	Nucleo-cytoplasmic (0.285)	Nuclear (0.150)	Extracellular (-0.027)
GG6L1_HUMAN	Cytoplasmic (0.404)	Nucleo-cytoplasmic (0.244)	Nuclear (0.188)	Extracellular (0.133)
R3HD1_HUMAN	Nucleo-cytoplasmic (0.545)	Nuclear (0.331)	Cytoplasmic (0.101)	Extracellular (0.042)
MAGE2_HUMAN	Cytoplasmic (0.661)	Nucleo-cytoplasmic (0.282)	Extracellular (0.065)	Nuclear (0.011)
BTBDG_HUMAN	Cytoplasmic (0.389)	Nuclear (0.332)	Nucleo-cytoplasmic (0.246)	Extracellular (0.003)
CIKS_HUMAN	Nucleo-cytoplasmic (0.457)	Nuclear (0.384)	Cytoplasmic (0.126)	Extracellular (0.041)
TDR10_HUMAN	Cytoplasmic (0.548)	Nuclear (0.275)	Nucleo-cytoplasmic (0.177)	Extracellular (-0.017)
SENP7_HUMAN	Nuclear (0.540)	Nucleo-cytoplasmic (0.281)	Cytoplasmic (0.144)	Extracellular (0.049)
PTBP3_HUMAN	Nuclear (0.450)	Nucleo-cytoplasmic (0.381)	Cytoplasmic (0.133)	Extracellular (0.045)
CDO1_HUMAN	Nucleo-cytoplasmic (0.524)	Nuclear (0.289)	Cytoplasmic (0.155)	Extracellular (0.030)
CDK19_HUMAN	Nucleo-cytoplasmic (0.736)	Nuclear (0.195)	Cytoplasmic (0.071)	Extracellular (0.038)
LRRC2_HUMAN	Nuclear (0.662)	Nucleo-cytoplasmic (0.398)	Extracellular (0.003)	Cytoplasmic (-0.010)
RGL1_HUMAN	Nuclear (0.524)	Nucleo-cytoplasmic (0.259)	Cytoplasmic (0.178)	Extracellular (0.042)
AMZ1_HUMAN	Nuclear (0.408)	Cytoplasmic (0.394)	Nucleo-cytoplasmic (0.175)	Extracellular (0.007)
ARMC5_HUMAN	Nuclear (0.395)	Nucleo-cytoplasmic (0.364)	Cytoplasmic (0.194)	Extracellular (0.034)
TTL_HUMAN	Cytoplasmic (0.476)	Nuclear (0.267)	Nucleo-cytoplasmic (0.196)	Extracellular (0.018)
VILL_HUMAN	Cytoplasmic (0.695)	Nuclear (0.217)	Nucleo-cytoplasmic (0.060)	Extracellular (0.033)
BCL7B_HUMAN	Cytoplasmic (0.362)	Nuclear (0.259)	Nucleo-cytoplasmic (0.231)	Extracellular (0.114)
POTEA_HUMAN	Nuclear (0.502)	Nucleo-cytoplasmic (0.251)	Cytoplasmic (0.206)	Extracellular (0.037)
CD022_HUMAN	Cytoplasmic (0.421)	Nucleo-cytoplasmic (0.277)	Nuclear (0.148)	Extracellular (0.126)
RGS22_HUMAN	Nuclear (0.611)	Nucleo-cytoplasmic (0.187)	Cytoplasmic (0.175)	Extracellular (0.041)
ZMY12_HUMAN	Nuclear (0.441)	Nucleo-cytoplasmic (0.277)	Cytoplasmic (0.237)	Extracellular (0.028)
HDDC2_HUMAN	Nucleo-cytoplasmic (0.400)	Nuclear (0.316)	Cytoplasmic (0.240)	Extracellular (0.020)
F101B_HUMAN	Nuclear (0.411)	Nucleo-cytoplasmic (0.319)	Cytoplasmic (0.223)	Extracellular (0.028)
MABP1_HUMAN	Nuclear (0.555)	Cytoplasmic (0.236)	Nucleo-cytoplasmic (0.178)	Extracellular (0.036)
EFR3B_HUMAN	Nuclear (0.701)	Nucleo-cytoplasmic (0.435)	Extracellular (0.014)	Cytoplasmic (-0.050)
TYW1_HUMAN	Cytoplasmic (0.590)	Nucleo-cytoplasmic (0.218)	Nuclear (0.202)	Extracellular (-0.035)
TRI77_HUMAN	Nucleo-cytoplasmic (0.513)	Nuclear (0.322)	Cytoplasmic (0.133)	Extracellular (0.036)
IP3KB_HUMAN	Nucleo-cytoplasmic (0.461)	Nuclear (0.378)	Cytoplasmic (0.128)	Extracellular (0.041)
HECD2_HUMAN	Nuclear (0.476)	Nucleo-cytoplasmic (0.342)	Cytoplasmic (0.143)	Extracellular (0.045)
GG6L9_HUMAN	Nuclear (0.408)	Nucleo-cytoplasmic (0.294)	Cytoplasmic (0.239)	Extracellular (0.038)
CHKB_HUMAN	Cytoplasmic (0.753)	Nucleo-cytoplasmic (0.173)	Extracellular (0.063)	Nuclear (0.025)
AN34A_HUMAN	Cytoplasmic (0.393)	Nucleo-cytoplasmic (0.256)	Nuclear (0.187)	Extracellular (0.132)
F184A_HUMAN	Cytoplasmic (0.508)	Nuclear (0.292)	Extracellular (0.126)	Nucleo-cytoplasmic (0.077)
UBX10_HUMAN	Nuclear (0.550)	Nucleo-cytoplasmic (0.244)	Cytoplasmic (0.170)	Extracellular (0.045)
HRES1_HUMAN	Cytoplasmic (0.391)	Nucleo-cytoplasmic (0.277)	Nuclear (0.169)	Extracellular (0.133)
PACRG_HUMAN	Nuclear (0.614)	Nucleo-cytoplasmic (0.350)	Cytoplasmic (0.046)	Extracellular (0.009)
PHKG2_HUMAN	Cytoplasmic (0.585)	Nucleo-cytoplasmic (0.283)	Nuclear (0.147)	Extracellular (-0.028)
IFT52_HUMAN	Cytoplasmic (0.505)	Nucleo-cytoplasmic (0.211)	Nuclear (0.151)	Extracellular (0.108)
RASF4_HUMAN	Nuclear (0.612)	Nucleo-cytoplasmic (0.203)	Cytoplasmic (0.160)	Extracellular (0.035)
KRBA1_HUMAN	Cytoplasmic (0.429)	Nuclear (0.215)	Nucleo-cytoplasmic (0.196)	Extracellular (0.131)
R10B1_HUMAN	Cytoplasmic (0.428)	Nuclear (0.302)	Nucleo-cytoplasmic (0.242)	Extracellular (-0.003)
IQCD_HUMAN	Cytoplasmic (0.642)	Nuclear (0.246)	Extracellular (0.060)	Nucleo-cytoplasmic (0.040)
F157A_HUMAN	Cytoplasmic (0.401)	Nucleo-cytoplasmic (0.236)	Nuclear (0.198)	Extracellular (0.134)
LENG1_HUMAN	Cytoplasmic (0.398)	Nucleo-cytoplasmic (0.243)	Nuclear (0.194)	Extracellular (0.134)
K1920_HUMAN	Nucleo-cytoplasmic (0.654)	Nuclear (0.244)	Cytoplasmic (0.091)	Extracellular (0.038)
CPNE7_HUMAN	Cytoplasmic (0.463)	Nuclear (0.459)	Nucleo-cytoplasmic (0.089)	Extracellular (0.003)
MET25_HUMAN	Nuclear (0.666)	Nucleo-cytoplasmic (0.315)	Cytoplasmic (0.038)	Extracellular (-0.007)
RBM41_HUMAN	Nuclear (0.558)	Nucleo-cytoplasmic (0.246)	Cytoplasmic (0.161)	Extracellular (0.047)
ASB13_HUMAN	Cytoplasmic (0.519)	Nucleo-cytoplasmic (0.423)	Nuclear (0.087)	Extracellular (-0.026)
MROH1_HUMAN	Cytoplasmic (0.365)	Nuclear (0.323)	Nucleo-cytoplasmic (0.280)	Extracellular (-0.012)
WDR59_HUMAN	Nuclear (0.612)	Cytoplasmic (0.284)	Nucleo-cytoplasmic (0.098)	Extracellular (0.033)
CAN12_HUMAN	Cytoplasmic (0.515)	Nuclear (0.277)	Nucleo-cytoplasmic (0.199)	Extracellular (-0.014)
MOXD2_HUMAN	Nucleo-cytoplasmic (0.377)	Nuclear (0.301)	Cytoplasmic (0.278)	Extracellular (0.014)
C144C_HUMAN	Nuclear (0.467)	Nucleo-cytoplasmic (0.247)	Cytoplasmic (0.242)	Extracellular (0.030)
PRCA1_HUMAN	Nuclear (0.424)	Nucleo-cytoplasmic (0.352)	Cytoplasmic (0.180)	Extracellular (0.036)
GOG8F_HUMAN	Nuclear (0.392)	Nucleo-cytoplasmic (0.381)	Cytoplasmic (0.169)	Extracellular (0.049)
PRA10_HUMAN	Nucleo-cytoplasmic (0.341)	Nuclear (0.316)	Cytoplasmic (0.299)	Extracellular (0.013)
PAGR1_HUMAN	Cytoplasmic (0.378)	Nucleo-cytoplasmic (0.313)	Nuclear (0.148)	Extracellular (0.133)
FAKD3_HUMAN	Nuclear (0.501)	Nucleo-cytoplasmic (0.248)	Cytoplasmic (0.210)	Extracellular (0.035)
FBX34_HUMAN	Nuclear (0.592)	Cytoplasmic (0.196)	Nucleo-cytoplasmic (0.183)	Extracellular (0.044)
THAP4_HUMAN	Nuclear (0.525)	Nucleo-cytoplasmic (0.289)	Cytoplasmic (0.148)	Extracellular (0.047)
FRP2L_HUMAN	Nucleo-cytoplasmic (0.432)	Nuclear (0.406)	Cytoplasmic (0.128)	Extracellular (0.043)
TPH2_HUMAN	Cytoplasmic (0.435)	Nuclear (0.248)	Nucleo-cytoplasmic (0.217)	Extracellular (0.005)
FA46B_HUMAN	Nuclear (0.471)	Nucleo-cytoplasmic (0.322)	Extracellular (0.093)	Cytoplasmic (0.076)
R113A_HUMAN	Nucleo-cytoplasmic (0.490)	Nuclear (0.300)	Cytoplasmic (0.174)	Extracellular (0.028)
CU067_HUMAN	Cytoplasmic (0.422)	Nuclear (0.270)	Nucleo-cytoplasmic (0.172)	Extracellular (0.109)
I4E1B_HUMAN	Cytoplasmic (0.403)	Nucleo-cytoplasmic (0.333)	Nuclear (0.236)	Extracellular (-0.004)
BCR_HUMAN	Nuclear (0.636)	Cytoplasmic (0.226)	Nucleo-cytoplasmic (0.122)	Extracellular (0.042)
RL4_HUMAN	Cytoplasmic (0.577)	Nucleo-cytoplasmic (0.261)	Nuclear (0.170)	Extracellular (-0.026)
SENP8_HUMAN	Nuclear (0.477)	Cytoplasmic (0.304)	Nucleo-cytoplasmic (0.187)	Extracellular (0.022)
CRKL_HUMAN	Nucleo-cytoplasmic (0.378)	Cytoplasmic (0.346)	Extracellular (0.130)	Nuclear (0.124)
KRA55_HUMAN	Cytoplasmic (0.377)	Nucleo-cytoplasmic (0.316)	Nuclear (0.147)	Extracellular (0.133)
PRAM5_HUMAN	Nuclear (0.384)	Nucleo-cytoplasmic (0.352)	Cytoplasmic (0.218)	Extracellular (0.027)
MPIP1_HUMAN	Nuclear (0.556)	Nucleo-cytoplasmic (0.256)	Cytoplasmic (0.153)	Extracellular (0.048)
CCD97_HUMAN	Cytoplasmic (0.403)	Nucleo-cytoplasmic (0.253)	Nuclear (0.181)	Extracellular (0.132)
F135A_HUMAN	Nuclear (0.517)	Nucleo-cytoplasmic (0.316)	Cytoplasmic (0.131)	Extracellular (0.049)
NAGA_HUMAN	Nucleo-cytoplasmic (0.392)	Cytoplasmic (0.367)	Nuclear (0.214)	Extracellular (-0.002)
GG6L3_HUMAN	Cytoplasmic (0.498)	Nuclear (0.257)	Extracellular (0.124)	Nucleo-cytoplasmic (0.111)
DGKA_HUMAN	Nuclear (0.630)	Cytoplasmic (0.217)	Nucleo-cytoplasmic (0.134)	Extracellular (0.043)
EXOC6_HUMAN	Cytoplasmic (0.372)	Nuclear (0.305)	Nucleo-cytoplasmic (0.287)	Extracellular (0.003)
K1671_HUMAN	Nucleo-cytoplasmic (0.530)	Nuclear (0.331)	Cytoplasmic (0.112)	Extracellular (0.040)
TM10B_HUMAN	Cytoplasmic (0.570)	Nuclear (0.229)	Nucleo-cytoplasmic (0.204)	Extracellular (-0.022)
MAGB5_HUMAN	Nuclear (0.538)	Cytoplasmic (0.281)	Nucleo-cytoplasmic (0.155)	Extracellular (0.029)
CASPC_HUMAN	Nucleo-cytoplasmic (0.523)	Nuclear (0.328)	Cytoplasmic (0.121)	Extracellular (0.039)
CC74B_HUMAN	Nucleo-cytoplasmic (0.529)	Nuclear (0.328)	Cytoplasmic (0.114)	Extracellular (0.042)
PLPL5_HUMAN	Nucleo-cytoplasmic (0.479)	Nuclear (0.353)	Cytoplasmic (0.152)	Extracellular (-0.037)
DX26B_HUMAN	Nuclear (0.762)	Nucleo-cytoplasmic (0.445)	Extracellular (0.028)	Cytoplasmic (-0.082)
SAM10_HUMAN	Nucleo-cytoplasmic (0.359)	Nuclear (0.331)	Cytoplasmic (0.216)	Extracellular (0.070)
CC153_HUMAN	Cytoplasmic (0.446)	Nuclear (0.204)	Nucleo-cytoplasmic (0.194)	Extracellular (0.128)
BPNT1_HUMAN	Cytoplasmic (0.630)	Nucleo-cytoplasmic (0.520)	Nuclear (-0.027)	Extracellular (-0.041)
PKHS1_HUMAN	Nuclear (0.590)	Nucleo-cytoplasmic (0.216)	Cytoplasmic (0.162)	Extracellular (0.049)
FBRS_HUMAN	Cytoplasmic (0.389)	Nucleo-cytoplasmic (0.281)	Nuclear (0.167)	Extracellular (0.133)
MYO1B_HUMAN	Cytoplasmic (0.576)	Nuclear (0.169)	Nucleo-cytoplasmic (0.155)	Extracellular (0.013)
PGTB1_HUMAN	Cytoplasmic (0.658)	Nucleo-cytoplasmic (0.211)	Nuclear (0.157)	Extracellular (-0.035)
TBC16_HUMAN	Nuclear (0.510)	Nucleo-cytoplasmic (0.244)	Cytoplasmic (0.205)	Extracellular (0.037)
DIP2B_HUMAN	Cytoplasmic (0.930)	Nuclear (0.049)	Extracellular (0.030)	Nucleo-cytoplasmic (0.008)
STYX_HUMAN	Nucleo-cytoplasmic (0.413)	Nuclear (0.403)	Cytoplasmic (0.159)	Extracellular (-0.016)
TTC9B_HUMAN	Nuclear (0.427)	Nucleo-cytoplasmic (0.364)	Cytoplasmic (0.166)	Extracellular (0.038)
F153A_HUMAN	Cytoplasmic (0.397)	Nucleo-cytoplasmic (0.280)	Nuclear (0.163)	Extracellular (0.131)
FXL13_HUMAN	Nuclear (0.463)	Cytoplasmic (0.290)	Nucleo-cytoplasmic (0.210)	Extracellular (0.023)
CCD43_HUMAN	Cytoplasmic (0.778)	Nucleo-cytoplasmic (0.092)	Nuclear (0.074)	Extracellular (0.065)
PRAM8_HUMAN	Nuclear (0.618)	Nucleo-cytoplasmic (0.494)	Extracellular (0.006)	Cytoplasmic (-0.035)
RGPD3_HUMAN	Nuclear (0.609)	Cytoplasmic (0.193)	Nucleo-cytoplasmic (0.173)	Extracellular (0.037)
CN080_HUMAN	Cytoplasmic (0.447)	Nuclear (0.235)	Nucleo-cytoplasmic (0.164)	Extracellular (0.130)
TRI62_HUMAN	Cytoplasmic (0.557)	Nuclear (0.324)	Nucleo-cytoplasmic (0.129)	Extracellular (-0.015)
ANR61_HUMAN	Nucleo-cytoplasmic (0.516)	Nuclear (0.512)	Cytoplasmic (0.009)	Extracellular (-0.006)
DCAF8_HUMAN	Nucleo-cytoplasmic (0.481)	Nuclear (0.342)	Cytoplasmic (0.140)	Extracellular (0.039)
KRT85_HUMAN	Nuclear (0.372)	Nucleo-cytoplasmic (0.342)	Cytoplasmic (0.239)	Extracellular (0.024)
ADAT1_HUMAN	Nuclear (0.510)	Cytoplasmic (0.366)	Nucleo-cytoplasmic (0.115)	Extracellular (0.016)
OTUD5_HUMAN	Nucleo-cytoplasmic (0.553)	Nuclear (0.302)	Cytoplasmic (0.119)	Extracellular (0.037)
GTPB2_HUMAN	Cytoplasmic (0.747)	Nucleo-cytoplasmic (0.153)	Nuclear (0.128)	Extracellular (-0.030)
DZAN1_HUMAN	Nuclear (0.625)	Nucleo-cytoplasmic (0.385)	Cytoplasmic (0.020)	Extracellular (-0.006)
UBX2A_HUMAN	Nuclear (0.565)	Nucleo-cytoplasmic (0.237)	Cytoplasmic (0.163)	Extracellular (0.047)
F185A_HUMAN	Nuclear (0.385)	Nucleo-cytoplasmic (0.344)	Cytoplasmic (0.224)	Extracellular (0.027)
K1522_HUMAN	Cytoplasmic (0.382)	Nucleo-cytoplasmic (0.303)	Nuclear (0.154)	Extracellular (0.133)
F203B_HUMAN	Cytoplasmic (0.474)	Nuclear (0.239)	Nucleo-cytoplasmic (0.142)	Extracellular (0.126)
MOB1A_HUMAN	Cytoplasmic (0.435)	Nucleo-cytoplasmic (0.230)	Nuclear (0.178)	Extracellular (0.127)
PRR17_HUMAN	Cytoplasmic (0.379)	Nucleo-cytoplasmic (0.311)	Nuclear (0.150)	Extracellular (0.133)
SH3R2_HUMAN	Nuclear (0.531)	Nucleo-cytoplasmic (0.284)	Cytoplasmic (0.149)	Extracellular (0.047)
WDFY2_HUMAN	Nuclear (0.416)	Nucleo-cytoplasmic (0.339)	Cytoplasmic (0.199)	Extracellular (0.032)
CCER1_HUMAN	Nuclear (0.407)	Nucleo-cytoplasmic (0.329)	Cytoplasmic (0.218)	Extracellular (0.029)
HS12A_HUMAN	Cytoplasmic (0.704)	Nucleo-cytoplasmic (0.170)	Nuclear (0.160)	Extracellular (-0.039)
TRM1_HUMAN	Cytoplasmic (0.521)	Nuclear (0.359)	Nucleo-cytoplasmic (0.125)	Extracellular (-0.009)
TTC27_HUMAN	Nucleo-cytoplasmic (0.542)	Nuclear (0.519)	Extracellular (-0.007)	Cytoplasmic (-0.007)
MAGD2_HUMAN	Cytoplasmic (0.561)	Nuclear (0.169)	Nucleo-cytoplasmic (0.146)	Extracellular (0.107)
KR510_HUMAN	Cytoplasmic (0.377)	Nucleo-cytoplasmic (0.316)	Nuclear (0.147)	Extracellular (0.133)
CV042_HUMAN	Nuclear (0.414)	Nucleo-cytoplasmic (0.311)	Cytoplasmic (0.229)	Extracellular (0.028)
VATC1_HUMAN	Cytoplasmic (0.368)	Nucleo-cytoplasmic (0.333)	Nuclear (0.264)	Extracellular (0.001)
SMG9_HUMAN	Nucleo-cytoplasmic (0.545)	Nuclear (0.323)	Cytoplasmic (0.108)	Extracellular (0.041)
EFCC1_HUMAN	Cytoplasmic (0.450)	Nuclear (0.229)	Nucleo-cytoplasmic (0.168)	Extracellular (0.129)
CPVL_HUMAN	Cytoplasmic (0.548)	Nucleo-cytoplasmic (0.205)	Nuclear (0.132)	Extracellular (0.060)
TUSC1_HUMAN	Cytoplasmic (0.385)	Nucleo-cytoplasmic (0.293)	Nuclear (0.160)	Extracellular (0.133)
F91A1_HUMAN	Nuclear (0.411)	Nucleo-cytoplasmic (0.395)	Cytoplasmic (0.154)	Extracellular (0.039)
PRA23_HUMAN	Nuclear (0.388)	Nucleo-cytoplasmic (0.346)	Cytoplasmic (0.219)	Extracellular (0.028)
TX13B_HUMAN	Cytoplasmic (0.371)	Nucleo-cytoplasmic (0.297)	Nuclear (0.205)	Extracellular (0.090)
ABHGB_HUMAN	Nuclear (0.526)	Nucleo-cytoplasmic (0.423)	Cytoplasmic (0.056)	Extracellular (0.006)
LMOD2_HUMAN	Nucleo-cytoplasmic (0.538)	Nuclear (0.334)	Cytoplasmic (0.104)	Extracellular (0.042)
CC053_HUMAN	Cytoplasmic (0.408)	Nucleo-cytoplasmic (0.236)	Nuclear (0.193)	Extracellular (0.133)
LR14B_HUMAN	Nuclear (0.420)	Nucleo-cytoplasmic (0.353)	Cytoplasmic (0.183)	Extracellular (0.035)
SCFD2_HUMAN	Nucleo-cytoplasmic (0.452)	Cytoplasmic (0.277)	Nuclear (0.236)	Extracellular (0.010)
PHLP_HUMAN	Cytoplasmic (0.408)	Nucleo-cytoplasmic (0.308)	Nuclear (0.254)	Extracellular (-0.003)
AKD1A_HUMAN	Nucleo-cytoplasmic (0.447)	Nuclear (0.325)	Cytoplasmic (0.188)	Extracellular (0.028)
WDR41_HUMAN	Nuclear (0.392)	Nucleo-cytoplasmic (0.338)	Cytoplasmic (0.222)	Extracellular (0.027)
ANKY1_HUMAN	Nucleo-cytoplasmic (0.432)	Cytoplasmic (0.346)	Nuclear (0.196)	Extracellular (-0.001)
SRTD1_HUMAN	Cytoplasmic (0.392)	Nucleo-cytoplasmic (0.279)	Nuclear (0.167)	Extracellular (0.132)
NADE_HUMAN	Cytoplasmic (0.857)	Nucleo-cytoplasmic (0.101)	Nuclear (0.047)	Extracellular (0.001)
AGA11_HUMAN	Nuclear (0.564)	Cytoplasmic (0.204)	Nucleo-cytoplasmic (0.199)	Extracellular (0.041)
CF118_HUMAN	Nuclear (0.615)	Nucleo-cytoplasmic (0.448)	Extracellular (0.003)	Cytoplasmic (-0.010)
CRBG3_HUMAN	Nuclear (0.564)	Nucleo-cytoplasmic (0.252)	Cytoplasmic (0.150)	Extracellular (0.049)
ABCF3_HUMAN	Cytoplasmic (0.930)	Nucleo-cytoplasmic (0.066)	Extracellular (0.030)	Nuclear (-0.007)
SOGA2_HUMAN	Nucleo-cytoplasmic (0.451)	Nuclear (0.376)	Cytoplasmic (0.137)	Extracellular (0.039)
F90AA_HUMAN	Nucleo-cytoplasmic (0.301)	Cytoplasmic (0.292)	Nuclear (0.289)	Extracellular (0.081)
RS5_HUMAN	Cytoplasmic (0.620)	Nucleo-cytoplasmic (0.281)	Nuclear (0.121)	Extracellular (-0.031)
3BP2_HUMAN	Nucleo-cytoplasmic (0.458)	Nuclear (0.365)	Cytoplasmic (0.141)	Extracellular (0.038)
KCTD4_HUMAN	Cytoplasmic (0.557)	Nucleo-cytoplasmic (0.366)	Nuclear (0.082)	Extracellular (-0.009)
F118B_HUMAN	Nucleo-cytoplasmic (0.354)	Cytoplasmic (0.341)	Nuclear (0.267)	Extracellular (0.005)
ZCPW1_HUMAN	Nuclear (0.429)	Nucleo-cytoplasmic (0.392)	Cytoplasmic (0.141)	Extracellular (0.042)
SMG8_HUMAN	Nuclear (0.712)	Nucleo-cytoplasmic (0.246)	Cytoplasmic (0.049)	Extracellular (0.019)
CA109_HUMAN	Cytoplasmic (0.415)	Nuclear (0.218)	Nucleo-cytoplasmic (0.204)	Extracellular (0.134)
RANG_HUMAN	Cytoplasmic (0.478)	Nuclear (0.282)	Extracellular (0.130)	Nucleo-cytoplasmic (0.103)
YP029_HUMAN	Cytoplasmic (0.386)	Nucleo-cytoplasmic (0.292)	Nuclear (0.161)	Extracellular (0.133)
SGK71_HUMAN	Nucleo-cytoplasmic (0.346)	Cytoplasmic (0.327)	Nuclear (0.287)	Extracellular (0.007)
GNA14_HUMAN	Cytoplasmic (0.917)	Nucleo-cytoplasmic (0.114)	Extracellular (0.029)	Nuclear (-0.032)
K0753_HUMAN	Nuclear (0.536)	Nucleo-cytoplasmic (0.274)	Cytoplasmic (0.154)	Extracellular (0.047)
PRA12_HUMAN	Nuclear (0.544)	Nucleo-cytoplasmic (0.452)	Cytoplasmic (0.028)	Extracellular (-0.004)
CLHC1_HUMAN	Nuclear (0.496)	Nucleo-cytoplasmic (0.462)	Cytoplasmic (0.054)	Extracellular (-0.019)
WSB2_HUMAN	Nuclear (0.366)	Nucleo-cytoplasmic (0.340)	Cytoplasmic (0.247)	Extracellular (0.022)
TASP1_HUMAN	Cytoplasmic (0.466)	Nucleo-cytoplasmic (0.280)	Nuclear (0.235)	Extracellular (-0.011)
CCSE1_HUMAN	Nucleo-cytoplasmic (0.565)	Nuclear (0.311)	Cytoplasmic (0.102)	Extracellular (0.041)
F133B_HUMAN	Cytoplasmic (0.378)	Nucleo-cytoplasmic (0.314)	Nuclear (0.148)	Extracellular (0.133)
OSGI2_HUMAN	Nuclear (0.654)	Nucleo-cytoplasmic (0.489)	Extracellular (0.026)	Cytoplasmic (-0.052)
RGF1C_HUMAN	Cytoplasmic (0.590)	Nucleo-cytoplasmic (0.293)	Nuclear (0.135)	Extracellular (-0.030)
RL6_HUMAN	Nuclear (0.377)	Nucleo-cytoplasmic (0.366)	Cytoplasmic (0.211)	Extracellular (0.028)
RWD2A_HUMAN	Nuclear (0.669)	Nucleo-cytoplasmic (0.401)	Extracellular (0.013)	Cytoplasmic (-0.017)
CL004_HUMAN	Nucleo-cytoplasmic (0.453)	Nuclear (0.368)	Cytoplasmic (0.142)	Extracellular (0.038)
FDXA1_HUMAN	Nucleo-cytoplasmic (0.384)	Nuclear (0.293)	Cytoplasmic (0.282)	Extracellular (0.006)
CT75_HUMAN	Cytoplasmic (0.429)	Nuclear (0.219)	Nucleo-cytoplasmic (0.193)	Extracellular (0.132)
DPYS_HUMAN	Cytoplasmic (0.933)	Nucleo-cytoplasmic (0.084)	Extracellular (0.028)	Nuclear (-0.022)
GNB1L_HUMAN	Nucleo-cytoplasmic (0.436)	Nuclear (0.351)	Cytoplasmic (0.167)	Extracellular (0.037)
K2C6A_HUMAN	Cytoplasmic (0.405)	Nucleo-cytoplasmic (0.312)	Nuclear (0.131)	Extracellular (0.126)
MET16_HUMAN	Nuclear (0.371)	Nucleo-cytoplasmic (0.340)	Cytoplasmic (0.255)	Extracellular (-0.043)
VP13B_HUMAN	Nuclear (0.669)	Nucleo-cytoplasmic (0.505)	Extracellular (0.016)	Cytoplasmic (-0.064)
AN36C_HUMAN	Nucleo-cytoplasmic (0.395)	Nuclear (0.337)	Cytoplasmic (0.223)	Extracellular (0.024)
SPIN3_HUMAN	Nucleo-cytoplasmic (0.411)	Nuclear (0.276)	Cytoplasmic (0.230)	Extracellular (0.056)
TBCK_HUMAN	Nucleo-cytoplasmic (0.524)	Nuclear (0.337)	Cytoplasmic (0.113)	Extracellular (0.041)
TM10A_HUMAN	Nuclear (0.529)	Nucleo-cytoplasmic (0.286)	Cytoplasmic (0.149)	Extracellular (0.045)
CU058_HUMAN	Cytoplasmic (0.393)	Nucleo-cytoplasmic (0.266)	Nuclear (0.177)	Extracellular (0.133)
KRT83_HUMAN	Nucleo-cytoplasmic (0.361)	Nuclear (0.347)	Cytoplasmic (0.246)	Extracellular (0.021)
TMA16_HUMAN	Nuclear (0.663)	Nucleo-cytoplasmic (0.358)	Cytoplasmic (0.010)	Extracellular (0.009)
PRC2B_HUMAN	Nucleo-cytoplasmic (0.530)	Nuclear (0.330)	Cytoplasmic (0.114)	Extracellular (0.040)
AHSA2_HUMAN	Cytoplasmic (0.465)	Nucleo-cytoplasmic (0.313)	Nuclear (0.207)	Extracellular (-0.013)
CUL4A_HUMAN	Cytoplasmic (0.823)	Nuclear (0.088)	Nucleo-cytoplasmic (0.051)	Extracellular (0.034)
BAHC1_HUMAN	Nucleo-cytoplasmic (0.541)	Nuclear (0.324)	Cytoplasmic (0.110)	Extracellular (0.040)
SPA6L_HUMAN	Nuclear (0.573)	Nucleo-cytoplasmic (0.239)	Cytoplasmic (0.154)	Extracellular (0.049)
F154A_HUMAN	Nuclear (0.402)	Nucleo-cytoplasmic (0.363)	Cytoplasmic (0.189)	Extracellular (0.033)
GSH0_HUMAN	Nuclear (0.373)	Cytoplasmic (0.333)	Nucleo-cytoplasmic (0.253)	Extracellular (0.012)
UBP37_HUMAN	Nuclear (0.565)	Nucleo-cytoplasmic (0.251)	Cytoplasmic (0.150)	Extracellular (0.050)
DNJB2_HUMAN	Nucleo-cytoplasmic (0.572)	Nuclear (0.282)	Cytoplasmic (0.114)	Extracellular (0.045)
CK057_HUMAN	Cytoplasmic (0.378)	Nucleo-cytoplasmic (0.301)	Nuclear (0.158)	Extracellular (0.134)
HYDIN_HUMAN	Nuclear (0.645)	Nucleo-cytoplasmic (0.501)	Extracellular (0.011)	Cytoplasmic (-0.051)
CF203_HUMAN	Nucleo-cytoplasmic (0.393)	Nuclear (0.350)	Cytoplasmic (0.211)	Extracellular (0.027)
VAT1L_HUMAN	Cytoplasmic (0.945)	Nucleo-cytoplasmic (0.062)	Extracellular (0.026)	Nuclear (-0.015)
K2C6B_HUMAN	Cytoplasmic (0.411)	Nucleo-cytoplasmic (0.299)	Nuclear (0.137)	Extracellular (0.126)
FBX41_HUMAN	Nuclear (0.460)	Cytoplasmic (0.292)	Nucleo-cytoplasmic (0.211)	Extracellular (0.022)
CCD15_HUMAN	Nuclear (0.483)	Nucleo-cytoplasmic (0.351)	Cytoplasmic (0.130)	Extracellular (0.047)
POTEJ_HUMAN	Cytoplasmic (0.511)	Nuclear (0.214)	Nucleo-cytoplasmic (0.165)	Extracellular (0.016)
FMAS1_HUMAN	Cytoplasmic (0.408)	Nucleo-cytoplasmic (0.235)	Nuclear (0.194)	Extracellular (0.133)
SH3R3_HUMAN	Nucleo-cytoplasmic (0.508)	Nuclear (0.329)	Cytoplasmic (0.131)	Extracellular (0.037)
ZC3HA_HUMAN	Nucleo-cytoplasmic (0.462)	Nuclear (0.362)	Cytoplasmic (0.140)	Extracellular (0.038)
CSAD_HUMAN	Nucleo-cytoplasmic (0.489)	Nuclear (0.407)	Cytoplasmic (0.099)	Extracellular (-0.027)
UBP2L_HUMAN	Cytoplasmic (0.366)	Nucleo-cytoplasmic (0.349)	Extracellular (0.133)	Nuclear (0.129)
DEPD7_HUMAN	Nuclear (0.801)	Nucleo-cytoplasmic (0.215)	Extracellular (0.030)	Cytoplasmic (0.008)
DDX43_HUMAN	Cytoplasmic (0.766)	Nucleo-cytoplasmic (0.224)	Nuclear (0.046)	Extracellular (-0.026)
ZFAN3_HUMAN	Nuclear (0.413)	Nucleo-cytoplasmic (0.331)	Cytoplasmic (0.210)	Extracellular (0.030)
SOCS6_HUMAN	Nucleo-cytoplasmic (0.494)	Nuclear (0.375)	Cytoplasmic (0.104)	Extracellular (0.045)
F90AR_HUMAN	Cytoplasmic (0.403)	Nucleo-cytoplasmic (0.236)	Nuclear (0.196)	Extracellular (0.134)
PKHA6_HUMAN	Nucleo-cytoplasmic (0.518)	Nuclear (0.345)	Cytoplasmic (0.110)	Extracellular (0.042)
ZCH24_HUMAN	Nuclear (0.427)	Nucleo-cytoplasmic (0.336)	Cytoplasmic (0.193)	Extracellular (0.034)
VATE2_HUMAN	Nuclear (0.513)	Nucleo-cytoplasmic (0.393)	Cytoplasmic (0.092)	Extracellular (-0.024)
PRR19_HUMAN	Cytoplasmic (0.389)	Nucleo-cytoplasmic (0.281)	Nuclear (0.167)	Extracellular (0.133)
POK3_HUMAN	Cytoplasmic (0.344)	Nuclear (0.321)	Nucleo-cytoplasmic (0.295)	Extracellular (0.007)
PLEK_HUMAN	Nucleo-cytoplasmic (0.774)	Cytoplasmic (0.296)	Nuclear (-0.002)	Extracellular (-0.012)
COMDA_HUMAN	Cytoplasmic (0.430)	Nuclear (0.249)	Nucleo-cytoplasmic (0.165)	Extracellular (0.133)
BTBD9_HUMAN	Nuclear (0.361)	Nucleo-cytoplasmic (0.323)	Cytoplasmic (0.270)	Extracellular (0.019)
SASH3_HUMAN	Nucleo-cytoplasmic (0.599)	Nuclear (0.287)	Cytoplasmic (0.097)	Extracellular (0.040)
NXRD1_HUMAN	Cytoplasmic (0.445)	Nucleo-cytoplasmic (0.354)	Nuclear (0.186)	Extracellular (-0.012)
SIAH3_HUMAN	Nuclear (0.324)	Nucleo-cytoplasmic (0.292)	Cytoplasmic (0.286)	Extracellular (0.062)
ZN880_HUMAN	Nuclear (0.348)	Nucleo-cytoplasmic (0.314)	Cytoplasmic (0.258)	Extracellular (0.050)
RHG25_HUMAN	Nuclear (0.533)	Cytoplasmic (0.234)	Nucleo-cytoplasmic (0.199)	Extracellular (0.035)
HKDC1_HUMAN	Cytoplasmic (0.588)	Nucleo-cytoplasmic (0.330)	Nuclear (0.108)	Extracellular (-0.031)
KRBA2_HUMAN	Nuclear (0.492)	Nucleo-cytoplasmic (0.312)	Cytoplasmic (0.156)	Extracellular (0.044)
CECR5_HUMAN	Cytoplasmic (0.639)	Nucleo-cytoplasmic (0.210)	Nuclear (0.172)	Extracellular (-0.032)
RGPD4_HUMAN	Nuclear (0.632)	Cytoplasmic (0.243)	Nucleo-cytoplasmic (0.112)	Extracellular (0.039)
SOCS3_HUMAN	Nucleo-cytoplasmic (0.625)	Nuclear (0.270)	Cytoplasmic (0.092)	Extracellular (0.040)
SPE2B_HUMAN	Nuclear (0.452)	Nucleo-cytoplasmic (0.282)	Cytoplasmic (0.221)	Extracellular (0.031)
MAGD4_HUMAN	Cytoplasmic (0.471)	Nucleo-cytoplasmic (0.259)	Nuclear (0.193)	Extracellular (0.041)
F227A_HUMAN	Nuclear (0.496)	Nucleo-cytoplasmic (0.308)	Cytoplasmic (0.156)	Extracellular (0.044)
KT33A_HUMAN	Nuclear (0.386)	Nucleo-cytoplasmic (0.334)	Cytoplasmic (0.234)	Extracellular (0.025)
DDC_HUMAN	Cytoplasmic (0.828)	Nucleo-cytoplasmic (0.184)	Nuclear (0.005)	Extracellular (0.001)
CASP5_HUMAN	Nuclear (0.636)	Cytoplasmic (0.303)	Nucleo-cytoplasmic (0.069)	Extracellular (0.028)
CA141_HUMAN	Nuclear (0.524)	Nucleo-cytoplasmic (0.290)	Cytoplasmic (0.149)	Extracellular (0.047)
CI041_HUMAN	Cytoplasmic (0.592)	Nucleo-cytoplasmic (0.350)	Nuclear (0.091)	Extracellular (-0.033)
DCOR_HUMAN	Cytoplasmic (0.928)	Nucleo-cytoplasmic (0.062)	Extracellular (0.030)	Nuclear (-0.002)
CC030_HUMAN	Cytoplasmic (0.371)	Nucleo-cytoplasmic (0.303)	Nuclear (0.161)	Extracellular (0.135)
ZFAN4_HUMAN	Nuclear (0.530)	Nucleo-cytoplasmic (0.264)	Cytoplasmic (0.167)	Extracellular (0.044)
PDE8B_HUMAN	Nuclear (0.422)	Nucleo-cytoplasmic (0.322)	Cytoplasmic (0.210)	Extracellular (0.031)
VAV3_HUMAN	Nuclear (0.402)	Nucleo-cytoplasmic (0.384)	Cytoplasmic (0.170)	Extracellular (0.036)
TMED8_HUMAN	Nuclear (0.426)	Nucleo-cytoplasmic (0.394)	Cytoplasmic (0.142)	Extracellular (0.042)
CH046_HUMAN	Nucleo-cytoplasmic (0.449)	Nuclear (0.364)	Cytoplasmic (0.149)	Extracellular (0.036)
MEI1_HUMAN	Nuclear (0.307)	Cytoplasmic (0.300)	Nucleo-cytoplasmic (0.295)	Extracellular (0.061)
MISSL_HUMAN	Cytoplasmic (0.377)	Nucleo-cytoplasmic (0.318)	Nuclear (0.146)	Extracellular (0.133)
TP4AP_HUMAN	Cytoplasmic (0.549)	Nuclear (0.174)	Nucleo-cytoplasmic (0.164)	Extracellular (0.092)
NRAP_HUMAN	Cytoplasmic (0.469)	Nuclear (0.307)	Extracellular (0.134)	Nucleo-cytoplasmic (0.089)
CJ107_HUMAN	Nuclear (0.408)	Nucleo-cytoplasmic (0.335)	Cytoplasmic (0.211)	Extracellular (0.030)
TRM1L_HUMAN	Cytoplasmic (0.670)	Nuclear (0.211)	Nucleo-cytoplasmic (0.147)	Extracellular (-0.033)
CK5P3_HUMAN	Nuclear (0.398)	Cytoplasmic (0.289)	Nucleo-cytoplasmic (0.269)	Extracellular (0.019)
HEAT6_HUMAN	Nuclear (0.342)	Nucleo-cytoplasmic (0.339)	Cytoplasmic (0.273)	Extracellular (0.017)
UBP12_HUMAN	Nuclear (0.578)	Cytoplasmic (0.264)	Nucleo-cytoplasmic (0.138)	Extracellular (0.033)
DLG3_HUMAN	Nucleo-cytoplasmic (0.579)	Nuclear (0.216)	Cytoplasmic (0.181)	Extracellular (0.021)
ZNFX1_HUMAN	Nuclear (0.526)	Cytoplasmic (0.261)	Nucleo-cytoplasmic (0.181)	Extracellular (0.030)
KLH11_HUMAN	Cytoplasmic (0.463)	Nucleo-cytoplasmic (0.391)	Nuclear (0.145)	Extracellular (-0.017)
ALPK1_HUMAN	Nuclear (0.707)	Nucleo-cytoplasmic (0.516)	Extracellular (0.027)	Cytoplasmic (-0.085)
F211A_HUMAN	Nucleo-cytoplasmic (0.411)	Cytoplasmic (0.243)	Nuclear (0.234)	Extracellular (0.083)
C19L2_HUMAN	Nuclear (0.429)	Cytoplasmic (0.300)	Nucleo-cytoplasmic (0.231)	Extracellular (0.019)
ASHWN_HUMAN	Nucleo-cytoplasmic (0.579)	Nuclear (0.303)	Cytoplasmic (0.098)	Extracellular (0.041)
NUD18_HUMAN	Nucleo-cytoplasmic (0.363)	Nuclear (0.298)	Cytoplasmic (0.295)	Extracellular (0.012)
MAGH1_HUMAN	Nuclear (0.398)	Nucleo-cytoplasmic (0.374)	Cytoplasmic (0.183)	Extracellular (0.033)
CS055_HUMAN	Cytoplasmic (0.382)	Nucleo-cytoplasmic (0.304)	Nuclear (0.154)	Extracellular (0.133)
SHC2_HUMAN	Nucleo-cytoplasmic (0.448)	Nuclear (0.323)	Cytoplasmic (0.188)	Extracellular (0.028)
F124A_HUMAN	Nucleo-cytoplasmic (0.481)	Nuclear (0.358)	Cytoplasmic (0.129)	Extracellular (0.039)
NCKP5_HUMAN	Nucleo-cytoplasmic (0.486)	Nuclear (0.367)	Cytoplasmic (0.117)	Extracellular (0.042)
CT195_HUMAN	Cytoplasmic (0.409)	Nucleo-cytoplasmic (0.260)	Nuclear (0.170)	Extracellular (0.130)
INPP_HUMAN	Cytoplasmic (0.656)	Nucleo-cytoplasmic (0.262)	Nuclear (0.115)	Extracellular (-0.037)
F16B1_HUMAN	Nucleo-cytoplasmic (0.567)	Nuclear (0.301)	Cytoplasmic (0.110)	Extracellular (0.039)
BAG3_HUMAN	Cytoplasmic (0.367)	Nucleo-cytoplasmic (0.303)	Nuclear (0.170)	Extracellular (0.130)
HDGR2_HUMAN	Cytoplasmic (0.400)	Nucleo-cytoplasmic (0.258)	Nuclear (0.179)	Extracellular (0.132)
K1H2_HUMAN	Nuclear (0.410)	Nucleo-cytoplasmic (0.341)	Cytoplasmic (0.204)	Extracellular (0.031)
CC148_HUMAN	Nuclear (0.556)	Nucleo-cytoplasmic (0.335)	Cytoplasmic (0.103)	Extracellular (-0.023)
FAAA_HUMAN	Nucleo-cytoplasmic (0.415)	Cytoplasmic (0.329)	Nuclear (0.224)	Extracellular (0.003)
KAPCG_HUMAN	Cytoplasmic (0.748)	Nucleo-cytoplasmic (0.172)	Extracellular (0.064)	Nuclear (0.029)
NEUL3_HUMAN	Nuclear (0.384)	Cytoplasmic (0.293)	Nucleo-cytoplasmic (0.279)	Extracellular (0.018)
CACB4_HUMAN	Nucleo-cytoplasmic (0.528)	Nuclear (0.345)	Cytoplasmic (0.103)	Extracellular (0.043)
I23O1_HUMAN	Cytoplasmic (0.390)	Nucleo-cytoplasmic (0.389)	Nuclear (0.198)	Extracellular (-0.005)
CK065_HUMAN	Cytoplasmic (0.357)	Nucleo-cytoplasmic (0.243)	Nuclear (0.227)	Extracellular (0.135)
FBXW4_HUMAN	Nuclear (0.375)	Nucleo-cytoplasmic (0.339)	Cytoplasmic (0.239)	Extracellular (0.024)
ASA2C_HUMAN	Cytoplasmic (0.598)	Nucleo-cytoplasmic (0.209)	Extracellular (0.093)	Nuclear (0.089)
MAGB1_HUMAN	Cytoplasmic (0.675)	Nuclear (0.124)	Nucleo-cytoplasmic (0.113)	Extracellular (0.086)
ARP3C_HUMAN	Nuclear (0.471)	Nucleo-cytoplasmic (0.411)	Cytoplasmic (0.076)	Extracellular (0.011)
RL7A_HUMAN	Cytoplasmic (0.372)	Nucleo-cytoplasmic (0.330)	Nuclear (0.264)	Extracellular (0.001)
PAAF1_HUMAN	Nuclear (0.434)	Nucleo-cytoplasmic (0.319)	Cytoplasmic (0.202)	Extracellular (0.033)
KHD3L_HUMAN	Nuclear (0.470)	Nucleo-cytoplasmic (0.325)	Cytoplasmic (0.160)	Extracellular (0.045)
CCD81_HUMAN	Nuclear (0.593)	Nucleo-cytoplasmic (0.314)	Cytoplasmic (0.093)	Extracellular (-0.020)
LRIQ4_HUMAN	Nucleo-cytoplasmic (0.381)	Nuclear (0.372)	Cytoplasmic (0.201)	Extracellular (0.029)
ISOC1_HUMAN	Cytoplasmic (0.493)	Nucleo-cytoplasmic (0.357)	Nuclear (0.151)	Extracellular (-0.019)
CS057_HUMAN	Nucleo-cytoplasmic (0.628)	Nuclear (0.248)	Cytoplasmic (0.103)	Extracellular (0.042)
GUCD1_HUMAN	Nuclear (0.393)	Nucleo-cytoplasmic (0.327)	Cytoplasmic (0.233)	Extracellular (0.026)
GTPB6_HUMAN	Cytoplasmic (0.596)	Nucleo-cytoplasmic (0.209)	Nuclear (0.204)	Extracellular (-0.026)
ANR16_HUMAN	Nucleo-cytoplasmic (0.433)	Nuclear (0.300)	Cytoplasmic (0.225)	Extracellular (0.021)
IFFO2_HUMAN	Nucleo-cytoplasmic (0.746)	Nuclear (0.131)	Cytoplasmic (0.126)	Extracellular (0.023)
CL050_HUMAN	Nucleo-cytoplasmic (0.454)	Nuclear (0.396)	Cytoplasmic (0.118)	Extracellular (0.044)
CA172_HUMAN	Nucleo-cytoplasmic (0.407)	Nuclear (0.388)	Cytoplasmic (0.163)	Extracellular (0.036)
PJA1_HUMAN	Nucleo-cytoplasmic (0.451)	Nuclear (0.384)	Cytoplasmic (0.130)	Extracellular (0.041)
UBE3B_HUMAN	Cytoplasmic (0.383)	Nucleo-cytoplasmic (0.374)	Nuclear (0.217)	Extracellular (-0.009)
SAMD3_HUMAN	Nuclear (0.589)	Nucleo-cytoplasmic (0.497)	Extracellular (0.017)	Cytoplasmic (-0.024)
MON2_HUMAN	Nuclear (0.428)	Nucleo-cytoplasmic (0.388)	Cytoplasmic (0.150)	Extracellular (0.020)
K1210_HUMAN	Nucleo-cytoplasmic (0.440)	Nuclear (0.412)	Cytoplasmic (0.116)	Extracellular (0.045)
FBX42_HUMAN	Nucleo-cytoplasmic (0.558)	Nuclear (0.291)	Cytoplasmic (0.125)	Extracellular (0.035)
LEG4_HUMAN	Cytoplasmic (0.412)	Nuclear (0.233)	Nucleo-cytoplasmic (0.191)	Extracellular (0.136)
PI4KA_HUMAN	Cytoplasmic (0.457)	Nucleo-cytoplasmic (0.268)	Nuclear (0.253)	Extracellular (-0.009)
IF4A1_HUMAN	Nucleo-cytoplasmic (0.669)	Cytoplasmic (0.218)	Nuclear (0.113)	Extracellular (0.009)
F154B_HUMAN	Nuclear (0.513)	Nucleo-cytoplasmic (0.303)	Cytoplasmic (0.147)	Extracellular (0.047)
AGAP6_HUMAN	Nuclear (0.534)	Nucleo-cytoplasmic (0.251)	Cytoplasmic (0.177)	Extracellular (0.043)
HDHD2_HUMAN	Nuclear (0.598)	Nucleo-cytoplasmic (0.514)	Extracellular (0.004)	Cytoplasmic (-0.035)
F120S_HUMAN	Cytoplasmic (0.363)	Nuclear (0.306)	Nucleo-cytoplasmic (0.212)	Extracellular (0.085)
MSH5_HUMAN	Cytoplasmic (0.659)	Nucleo-cytoplasmic (0.258)	Nuclear (0.115)	Extracellular (-0.036)
HDHD1_HUMAN	Nuclear (0.370)	Cytoplasmic (0.314)	Nucleo-cytoplasmic (0.272)	Extracellular (0.015)
MYO1H_HUMAN	Cytoplasmic (0.935)	Nucleo-cytoplasmic (0.053)	Extracellular (0.030)	Nuclear (0.000)
CP078_HUMAN	Cytoplasmic (0.407)	Nucleo-cytoplasmic (0.246)	Nuclear (0.194)	Extracellular (0.120)
F175B_HUMAN	Nuclear (0.429)	Nucleo-cytoplasmic (0.425)	Cytoplasmic (0.114)	Extracellular (0.047)
AGAP9_HUMAN	Nuclear (0.483)	Nucleo-cytoplasmic (0.304)	Cytoplasmic (0.172)	Extracellular (0.041)
TEX15_HUMAN	Nuclear (0.509)	Nucleo-cytoplasmic (0.333)	Cytoplasmic (0.124)	Extracellular (0.046)
AKND1_HUMAN	Nucleo-cytoplasmic (0.465)	Nuclear (0.395)	Cytoplasmic (0.110)	Extracellular (0.045)
C1S_HUMAN	Nuclear (0.777)	Nucleo-cytoplasmic (0.263)	Extracellular (0.008)	Cytoplasmic (-0.003)
GLYG_HUMAN	Nuclear (0.413)	Nucleo-cytoplasmic (0.388)	Cytoplasmic (0.159)	Extracellular (0.038)
CQ064_HUMAN	Nucleo-cytoplasmic (0.473)	Nuclear (0.373)	Cytoplasmic (0.122)	Extracellular (0.041)
ZSWM4_HUMAN	Cytoplasmic (0.591)	Nucleo-cytoplasmic (0.262)	Nuclear (0.134)	Extracellular (-0.005)
NFM_HUMAN	Cytoplasmic (0.404)	Nucleo-cytoplasmic (0.247)	Nuclear (0.186)	Extracellular (0.133)
GMDS_HUMAN	Cytoplasmic (0.951)	Extracellular (0.030)	Nuclear (0.026)	Nucleo-cytoplasmic (0.010)
K1984_HUMAN	Cytoplasmic (0.613)	Nuclear (0.182)	Nucleo-cytoplasmic (0.103)	Extracellular (0.096)
NAA16_HUMAN	Cytoplasmic (0.427)	Nuclear (0.310)	Nucleo-cytoplasmic (0.132)	Extracellular (0.041)
DCNL5_HUMAN	Cytoplasmic (0.401)	Nucleo-cytoplasmic (0.358)	Nuclear (0.216)	Extracellular (-0.005)
KRT84_HUMAN	Nucleo-cytoplasmic (0.381)	Nuclear (0.367)	Cytoplasmic (0.206)	Extracellular (0.028)
DOP1_HUMAN	Nuclear (0.528)	Nucleo-cytoplasmic (0.280)	Cytoplasmic (0.154)	Extracellular (0.046)
MIPO1_HUMAN	Cytoplasmic (0.417)	Nuclear (0.405)	Extracellular (0.105)	Nucleo-cytoplasmic (0.060)
HXK4_HUMAN	Cytoplasmic (0.399)	Nucleo-cytoplasmic (0.367)	Nuclear (0.210)	Extracellular (-0.006)
KPYR_HUMAN	Cytoplasmic (0.867)	Nucleo-cytoplasmic (0.177)	Extracellular (0.035)	Nuclear (-0.039)
CDAC1_HUMAN	Nuclear (0.500)	Nucleo-cytoplasmic (0.327)	Cytoplasmic (0.157)	Extracellular (-0.033)
PSMD5_HUMAN	Nucleo-cytoplasmic (0.564)	Nuclear (0.546)	Extracellular (0.015)	Cytoplasmic (-0.035)
MYBPH_HUMAN	Nuclear (0.767)	Nucleo-cytoplasmic (0.322)	Extracellular (0.014)	Cytoplasmic (-0.031)
LRC45_HUMAN	Cytoplasmic (0.556)	Nuclear (0.276)	Extracellular (0.118)	Nucleo-cytoplasmic (0.061)
LRC30_HUMAN	Nucleo-cytoplasmic (0.377)	Nuclear (0.333)	Cytoplasmic (0.244)	Extracellular (0.021)
RGAG1_HUMAN	Cytoplasmic (0.376)	Nucleo-cytoplasmic (0.322)	Nuclear (0.143)	Extracellular (0.133)
CO026_HUMAN	Cytoplasmic (0.543)	Nucleo-cytoplasmic (0.179)	Nuclear (0.150)	Extracellular (0.107)
F117A_HUMAN	Nuclear (0.394)	Nucleo-cytoplasmic (0.393)	Cytoplasmic (0.171)	Extracellular (0.035)
SNX32_HUMAN	Cytoplasmic (0.671)	Nuclear (0.212)	Nucleo-cytoplasmic (0.144)	Extracellular (-0.033)
VP13D_HUMAN	Nuclear (0.530)	Nucleo-cytoplasmic (0.292)	Cytoplasmic (0.142)	Extracellular (0.048)
DCAKD_HUMAN	Nucleo-cytoplasmic (0.420)	Nuclear (0.386)	Cytoplasmic (0.154)	Extracellular (0.037)
YA001_HUMAN	Cytoplasmic (0.411)	Nucleo-cytoplasmic (0.221)	Nuclear (0.204)	Extracellular (0.133)
TSYL5_HUMAN	Nucleo-cytoplasmic (0.508)	Nuclear (0.328)	Cytoplasmic (0.132)	Extracellular (0.037)
CSK22_HUMAN	Cytoplasmic (0.397)	Nuclear (0.219)	Nucleo-cytoplasmic (0.217)	Extracellular (0.136)
TSSK3_HUMAN	Nucleo-cytoplasmic (0.448)	Cytoplasmic (0.241)	Nuclear (0.199)	Extracellular (0.088)
POK5_HUMAN	Nuclear (0.366)	Cytoplasmic (0.326)	Nucleo-cytoplasmic (0.267)	Extracellular (0.012)
OSGI1_HUMAN	Nucleo-cytoplasmic (0.440)	Nuclear (0.354)	Cytoplasmic (0.165)	Extracellular (0.033)
K1841_HUMAN	Nuclear (0.664)	Nucleo-cytoplasmic (0.337)	Extracellular (0.027)	Cytoplasmic (0.019)
K1456_HUMAN	Nuclear (0.466)	Nucleo-cytoplasmic (0.351)	Cytoplasmic (0.143)	Extracellular (0.044)
LONF2_HUMAN	Nuclear (0.536)	Cytoplasmic (0.347)	Nucleo-cytoplasmic (0.109)	Extracellular (0.020)
F179B_HUMAN	Nucleo-cytoplasmic (0.465)	Nuclear (0.380)	Cytoplasmic (0.122)	Extracellular (0.042)
CCNB2_HUMAN	Nuclear (0.442)	Nucleo-cytoplasmic (0.273)	Cytoplasmic (0.240)	Extracellular (0.028)
RASL1_HUMAN	Cytoplasmic (0.646)	Nuclear (0.226)	Nucleo-cytoplasmic (0.150)	Extracellular (-0.029)
GNL1_HUMAN	Nuclear (0.504)	Cytoplasmic (0.238)	Nucleo-cytoplasmic (0.220)	Extracellular (0.032)
NSUN6_HUMAN	Nuclear (0.713)	Nucleo-cytoplasmic (0.413)	Extracellular (0.014)	Cytoplasmic (-0.045)
RN208_HUMAN	Nuclear (0.400)	Nucleo-cytoplasmic (0.309)	Cytoplasmic (0.244)	Extracellular (0.025)
KCD17_HUMAN	Nuclear (0.523)	Nucleo-cytoplasmic (0.238)	Cytoplasmic (0.200)	Extracellular (0.039)
TPRXL_HUMAN	Cytoplasmic (0.377)	Nucleo-cytoplasmic (0.316)	Nuclear (0.147)	Extracellular (0.133)
MEMO1_HUMAN	Nuclear (0.407)	Nucleo-cytoplasmic (0.332)	Cytoplasmic (0.215)	Extracellular (0.029)
EVI5L_HUMAN	Nuclear (0.485)	Nucleo-cytoplasmic (0.338)	Cytoplasmic (0.159)	Extracellular (-0.033)
FBX24_HUMAN	Nuclear (0.639)	Nucleo-cytoplasmic (0.326)	Cytoplasmic (0.049)	Extracellular (-0.011)
AIM1L_HUMAN	Nucleo-cytoplasmic (0.355)	Nuclear (0.334)	Cytoplasmic (0.225)	Extracellular (0.059)
POTEH_HUMAN	Nuclear (0.470)	Nucleo-cytoplasmic (0.284)	Cytoplasmic (0.203)	Extracellular (0.035)
NANP_HUMAN	Nuclear (0.476)	Nucleo-cytoplasmic (0.434)	Cytoplasmic (0.090)	Extracellular (-0.026)
PTPC1_HUMAN	Nuclear (0.568)	Cytoplasmic (0.221)	Nucleo-cytoplasmic (0.181)	Extracellular (0.033)
CI171_HUMAN	Nuclear (0.436)	Nucleo-cytoplasmic (0.399)	Cytoplasmic (0.129)	Extracellular (0.044)
QORX_HUMAN	Cytoplasmic (0.766)	Nucleo-cytoplasmic (0.199)	Extracellular (0.058)	Nuclear (0.001)
UMPS_HUMAN	Cytoplasmic (0.909)	Nucleo-cytoplasmic (0.090)	Extracellular (0.032)	Nuclear (-0.010)
CE045_HUMAN	Nuclear (0.440)	Nucleo-cytoplasmic (0.334)	Cytoplasmic (0.182)	Extracellular (0.036)
DNJC8_HUMAN	Cytoplasmic (0.678)	Nuclear (0.266)	Extracellular (0.099)	Nucleo-cytoplasmic (0.002)
CAPON_HUMAN	Nuclear (0.593)	Nucleo-cytoplasmic (0.228)	Cytoplasmic (0.147)	Extracellular (0.052)
SATL1_HUMAN	Cytoplasmic (0.374)	Nucleo-cytoplasmic (0.323)	Nuclear (0.144)	Extracellular (0.133)
SMEK3_HUMAN	Nucleo-cytoplasmic (0.385)	Nuclear (0.354)	Cytoplasmic (0.215)	Extracellular (0.026)
WDR7_HUMAN	Cytoplasmic (0.647)	Nucleo-cytoplasmic (0.291)	Nuclear (0.097)	Extracellular (-0.036)
CC137_HUMAN	Cytoplasmic (0.401)	Nucleo-cytoplasmic (0.238)	Nuclear (0.197)	Extracellular (0.134)
SGTB_HUMAN	Nuclear (0.512)	Nucleo-cytoplasmic (0.296)	Cytoplasmic (0.153)	Extracellular (0.045)
ANR19_HUMAN	Nucleo-cytoplasmic (0.391)	Nuclear (0.332)	Cytoplasmic (0.232)	Extracellular (0.022)
MAGBI_HUMAN	Cytoplasmic (0.416)	Nuclear (0.289)	Nucleo-cytoplasmic (0.266)	Extracellular (-0.002)
PPR3E_HUMAN	Cytoplasmic (0.397)	Nucleo-cytoplasmic (0.258)	Nuclear (0.181)	Extracellular (0.133)
YD021_HUMAN	Nuclear (0.431)	Nucleo-cytoplasmic (0.369)	Cytoplasmic (0.159)	Extracellular (0.039)
C102A_HUMAN	Cytoplasmic (0.465)	Nuclear (0.234)	Nucleo-cytoplasmic (0.152)	Extracellular (0.128)
C102B_HUMAN	Cytoplasmic (0.530)	Nuclear (0.331)	Nucleo-cytoplasmic (0.071)	Extracellular (0.050)
RL13_HUMAN	Nucleo-cytoplasmic (0.409)	Nuclear (0.301)	Cytoplasmic (0.246)	Extracellular (0.019)
PPR3B_HUMAN	Cytoplasmic (0.400)	Nuclear (0.379)	Nucleo-cytoplasmic (0.195)	Extracellular (0.005)
TTC13_HUMAN	Cytoplasmic (0.626)	Nucleo-cytoplasmic (0.206)	Nuclear (0.123)	Extracellular (0.027)
TNNT3_HUMAN	Cytoplasmic (0.481)	Nuclear (0.223)	Nucleo-cytoplasmic (0.151)	Extracellular (0.124)
URFB1_HUMAN	Nuclear (0.517)	Nucleo-cytoplasmic (0.268)	Cytoplasmic (0.176)	Extracellular (0.042)
SOCS4_HUMAN	Nuclear (0.505)	Nucleo-cytoplasmic (0.318)	Cytoplasmic (0.140)	Extracellular (0.047)
NADK_HUMAN	Cytoplasmic (0.692)	Nucleo-cytoplasmic (0.183)	Nuclear (0.157)	Extracellular (-0.038)
TAXB1_HUMAN	Nuclear (0.437)	Nucleo-cytoplasmic (0.311)	Cytoplasmic (0.206)	Extracellular (0.033)
CI141_HUMAN	Cytoplasmic (0.381)	Nucleo-cytoplasmic (0.302)	Nuclear (0.155)	Extracellular (0.133)
F16A1_HUMAN	Nuclear (0.471)	Nucleo-cytoplasmic (0.306)	Cytoplasmic (0.180)	Extracellular (0.039)
FA71D_HUMAN	Nucleo-cytoplasmic (0.557)	Nuclear (0.310)	Cytoplasmic (0.109)	Extracellular (0.039)
UBP5_HUMAN	Cytoplasmic (0.605)	Nucleo-cytoplasmic (0.216)	Nuclear (0.190)	Extracellular (-0.028)
FA71C_HUMAN	Nuclear (0.401)	Nucleo-cytoplasmic (0.311)	Cytoplasmic (0.243)	Extracellular (0.017)
PYRG2_HUMAN	Cytoplasmic (0.575)	Nucleo-cytoplasmic (0.309)	Nuclear (0.132)	Extracellular (-0.028)
PGBD3_HUMAN	Nuclear (0.799)	Nucleo-cytoplasmic (0.366)	Extracellular (0.027)	Cytoplasmic (-0.068)
MA7D2_HUMAN	Nucleo-cytoplasmic (0.431)	Nuclear (0.362)	Cytoplasmic (0.166)	Extracellular (0.034)
VWA3B_HUMAN	Nuclear (0.761)	Nucleo-cytoplasmic (0.304)	Extracellular (0.014)	Cytoplasmic (-0.018)
PLCG2_HUMAN	Cytoplasmic (0.468)	Nuclear (0.317)	Nucleo-cytoplasmic (0.198)	Extracellular (-0.006)
STYL1_HUMAN	Nuclear (0.431)	Nucleo-cytoplasmic (0.404)	Cytoplasmic (0.128)	Extracellular (0.044)
MSD3_HUMAN	Nuclear (0.457)	Nucleo-cytoplasmic (0.313)	Cytoplasmic (0.180)	Extracellular (0.035)
PDZD9_HUMAN	Nucleo-cytoplasmic (0.563)	Nuclear (0.323)	Cytoplasmic (0.094)	Extracellular (0.043)
WDR63_HUMAN	Nucleo-cytoplasmic (0.457)	Nuclear (0.268)	Cytoplasmic (0.236)	Extracellular (0.017)
T11X2_HUMAN	Nucleo-cytoplasmic (0.550)	Nuclear (0.249)	Cytoplasmic (0.172)	Extracellular (0.025)
CK5P1_HUMAN	Cytoplasmic (0.597)	Nuclear (0.235)	Nucleo-cytoplasmic (0.177)	Extracellular (-0.024)
HPBP1_HUMAN	Cytoplasmic (0.345)	Nucleo-cytoplasmic (0.265)	Nuclear (0.256)	Extracellular (0.097)
TRPT1_HUMAN	Nucleo-cytoplasmic (0.443)	Nuclear (0.361)	Cytoplasmic (0.156)	Extracellular (0.035)
ELNE_HUMAN	Nucleo-cytoplasmic (0.357)	Nuclear (0.332)	Cytoplasmic (0.264)	Extracellular (0.018)
PBDC1_HUMAN	Cytoplasmic (0.500)	Nucleo-cytoplasmic (0.241)	Nuclear (0.124)	Extracellular (0.112)
S14L1_HUMAN	Nuclear (0.500)	Nucleo-cytoplasmic (0.253)	Cytoplasmic (0.205)	Extracellular (0.037)
CO059_HUMAN	Nucleo-cytoplasmic (0.577)	Nuclear (0.263)	Cytoplasmic (0.122)	Extracellular (0.048)
BIRC1_HUMAN	Nuclear (0.681)	Cytoplasmic (0.200)	Nucleo-cytoplasmic (0.111)	Extracellular (0.032)
SAM9L_HUMAN	Nuclear (0.625)	Nucleo-cytoplasmic (0.462)	Extracellular (0.004)	Cytoplasmic (-0.024)
RBMX2_HUMAN	Cytoplasmic (0.403)	Nucleo-cytoplasmic (0.242)	Nuclear (0.191)	Extracellular (0.133)
HYI_HUMAN	Cytoplasmic (0.530)	Nucleo-cytoplasmic (0.179)	Nuclear (0.159)	Extracellular (0.111)
N6MT2_HUMAN	Cytoplasmic (0.515)	Nucleo-cytoplasmic (0.349)	Nuclear (0.141)	Extracellular (-0.021)
F196B_HUMAN	Nuclear (0.488)	Nucleo-cytoplasmic (0.315)	Cytoplasmic (0.157)	Extracellular (0.043)
SPRY3_HUMAN	Nuclear (0.411)	Cytoplasmic (0.381)	Nucleo-cytoplasmic (0.182)	Extracellular (0.009)
RUFY4_HUMAN	Nuclear (0.515)	Cytoplasmic (0.256)	Nucleo-cytoplasmic (0.195)	Extracellular (0.030)
F227B_HUMAN	Nuclear (0.412)	Nucleo-cytoplasmic (0.332)	Cytoplasmic (0.206)	Extracellular (0.035)
TEANC_HUMAN	Nuclear (0.490)	Nucleo-cytoplasmic (0.317)	Cytoplasmic (0.153)	Extracellular (0.044)
KLH26_HUMAN	Nucleo-cytoplasmic (0.416)	Nuclear (0.275)	Cytoplasmic (0.267)	Extracellular (0.014)
ZN704_HUMAN	Nucleo-cytoplasmic (0.427)	Nuclear (0.397)	Cytoplasmic (0.139)	Extracellular (0.040)
CJ118_HUMAN	Cytoplasmic (0.441)	Nuclear (0.345)	Nucleo-cytoplasmic (0.114)	Extracellular (0.089)
EX3L4_HUMAN	Nuclear (0.434)	Cytoplasmic (0.338)	Nucleo-cytoplasmic (0.198)	Extracellular (0.004)
LEG9C_HUMAN	Nucleo-cytoplasmic (0.405)	Nuclear (0.402)	Cytoplasmic (0.153)	Extracellular (0.038)
GMPR1_HUMAN	Cytoplasmic (0.564)	Nucleo-cytoplasmic (0.396)	Nuclear (0.078)	Extracellular (-0.031)
FA49B_HUMAN	Cytoplasmic (0.428)	Nucleo-cytoplasmic (0.299)	Nuclear (0.244)	Extracellular (-0.004)
THMS2_HUMAN	Nuclear (0.473)	Nucleo-cytoplasmic (0.322)	Cytoplasmic (0.163)	Extracellular (0.041)
KT222_HUMAN	Cytoplasmic (0.474)	Nuclear (0.306)	Nucleo-cytoplasmic (0.203)	Extracellular (-0.008)
CDR2L_HUMAN	Cytoplasmic (0.521)	Nuclear (0.290)	Extracellular (0.124)	Nucleo-cytoplasmic (0.071)
CPEB4_HUMAN	Nuclear (0.443)	Nucleo-cytoplasmic (0.392)	Cytoplasmic (0.128)	Extracellular (0.045)
RAE1_HUMAN	Nuclear (0.534)	Cytoplasmic (0.235)	Nucleo-cytoplasmic (0.196)	Extracellular (0.035)
ADK_HUMAN	Cytoplasmic (0.908)	Nucleo-cytoplasmic (0.108)	Extracellular (0.032)	Nuclear (-0.022)
BCL7A_HUMAN	Cytoplasmic (0.398)	Nucleo-cytoplasmic (0.253)	Nuclear (0.185)	Extracellular (0.133)
DUS19_HUMAN	Nuclear (0.636)	Nucleo-cytoplasmic (0.570)	Extracellular (0.024)	Cytoplasmic (-0.077)
TRIX2_HUMAN	Nuclear (0.638)	Cytoplasmic (0.260)	Nucleo-cytoplasmic (0.096)	Extracellular (0.038)
WDR81_HUMAN	Cytoplasmic (0.543)	Nuclear (0.188)	Nucleo-cytoplasmic (0.141)	Extracellular (0.112)
KTBL1_HUMAN	Nuclear (0.489)	Nucleo-cytoplasmic (0.265)	Cytoplasmic (0.204)	Extracellular (0.035)
PRA19_HUMAN	Nuclear (0.427)	Nucleo-cytoplasmic (0.271)	Cytoplasmic (0.257)	Extracellular (0.025)
RBG1L_HUMAN	Nuclear (0.538)	Nucleo-cytoplasmic (0.275)	Cytoplasmic (0.150)	Extracellular (0.048)
SPAT7_HUMAN	Nucleo-cytoplasmic (0.502)	Nuclear (0.367)	Cytoplasmic (0.105)	Extracellular (0.044)
PRA20_HUMAN	Nuclear (0.368)	Nucleo-cytoplasmic (0.347)	Cytoplasmic (0.238)	Extracellular (0.024)
CB057_HUMAN	Nucleo-cytoplasmic (0.397)	Cytoplasmic (0.336)	Extracellular (0.124)	Nuclear (0.123)
ZCH12_HUMAN	Nucleo-cytoplasmic (0.355)	Cytoplasmic (0.320)	Nuclear (0.285)	Extracellular (0.008)
ASB5_HUMAN	Nucleo-cytoplasmic (0.430)	Cytoplasmic (0.428)	Nuclear (0.140)	Extracellular (-0.013)
EX3L2_HUMAN	Nuclear (0.481)	Nucleo-cytoplasmic (0.282)	Cytoplasmic (0.193)	Extracellular (0.036)
RABL3_HUMAN	Nuclear (0.510)	Cytoplasmic (0.268)	Nucleo-cytoplasmic (0.188)	Extracellular (0.028)
M10L1_HUMAN	Cytoplasmic (0.601)	Nuclear (0.267)	Nucleo-cytoplasmic (0.146)	Extracellular (-0.023)
YH009_HUMAN	Nucleo-cytoplasmic (0.413)	Nuclear (0.411)	Cytoplasmic (0.138)	Extracellular (0.041)
YV019_HUMAN	Cytoplasmic (0.420)	Nucleo-cytoplasmic (0.232)	Nuclear (0.188)	Extracellular (0.130)
FRYL_HUMAN	Nuclear (0.408)	Nucleo-cytoplasmic (0.376)	Cytoplasmic (0.174)	Extracellular (0.035)
UBP41_HUMAN	Nucleo-cytoplasmic (0.372)	Cytoplasmic (0.306)	Nuclear (0.281)	Extracellular (0.009)
SPDE4_HUMAN	Nucleo-cytoplasmic (0.385)	Nuclear (0.355)	Cytoplasmic (0.214)	Extracellular (0.026)
FA46D_HUMAN	Nuclear (0.749)	Nucleo-cytoplasmic (0.431)	Extracellular (0.023)	Cytoplasmic (-0.070)
PEPD_HUMAN	Cytoplasmic (0.628)	Nucleo-cytoplasmic (0.224)	Nuclear (0.169)	Extracellular (-0.038)
CCD30_HUMAN	Cytoplasmic (0.453)	Nuclear (0.302)	Extracellular (0.117)	Nucleo-cytoplasmic (0.116)
ZY11B_HUMAN	Nucleo-cytoplasmic (0.570)	Cytoplasmic (0.315)	Nuclear (0.116)	Extracellular (-0.003)
MBPHL_HUMAN	Nucleo-cytoplasmic (0.369)	Nuclear (0.365)	Cytoplasmic (0.220)	Extracellular (0.026)
IF4A2_HUMAN	Nucleo-cytoplasmic (0.612)	Cytoplasmic (0.458)	Nuclear (0.008)	Extracellular (-0.026)
TOP3B_HUMAN	Nucleo-cytoplasmic (1.214)	Extracellular (-0.025)	Nuclear (-0.214)	Cytoplasmic (-0.214)
ANGE1_HUMAN	Cytoplasmic (0.559)	Nuclear (0.256)	Nucleo-cytoplasmic (0.186)	Extracellular (-0.019)
CD158_HUMAN	Cytoplasmic (0.443)	Nuclear (0.304)	Extracellular (0.125)	Nucleo-cytoplasmic (0.116)
LDOCL_HUMAN	Cytoplasmic (0.402)	Nucleo-cytoplasmic (0.243)	Nuclear (0.190)	Extracellular (0.133)
ASB18_HUMAN	Nucleo-cytoplasmic (0.379)	Cytoplasmic (0.292)	Nuclear (0.287)	Extracellular (0.012)
IQCF1_HUMAN	Nuclear (0.371)	Nucleo-cytoplasmic (0.338)	Cytoplasmic (0.244)	Extracellular (0.023)
WDR65_HUMAN	Cytoplasmic (0.603)	Nuclear (0.201)	Nucleo-cytoplasmic (0.107)	Extracellular (0.012)
F161B_HUMAN	Nuclear (0.500)	Nucleo-cytoplasmic (0.298)	Cytoplasmic (0.162)	Extracellular (0.043)
AMPD2_HUMAN	Nuclear (0.710)	Nucleo-cytoplasmic (0.521)	Extracellular (0.027)	Cytoplasmic (-0.088)
K1C24_HUMAN	Cytoplasmic (0.403)	Nucleo-cytoplasmic (0.271)	Nuclear (0.165)	Extracellular (0.131)
CA147_HUMAN	Nuclear (0.382)	Nucleo-cytoplasmic (0.344)	Cytoplasmic (0.218)	Extracellular (0.036)
CJ012_HUMAN	Nuclear (0.424)	Nucleo-cytoplasmic (0.402)	Cytoplasmic (0.136)	Extracellular (0.042)
CP070_HUMAN	Nuclear (0.694)	Nucleo-cytoplasmic (0.481)	Extracellular (0.018)	Cytoplasmic (-0.066)
ARLY_HUMAN	Cytoplasmic (0.548)	Nucleo-cytoplasmic (0.276)	Extracellular (0.093)	Nuclear (0.074)
VKIND_HUMAN	Nuclear (0.554)	Nucleo-cytoplasmic (0.240)	Cytoplasmic (0.170)	Extracellular (0.045)
ESPNL_HUMAN	Nuclear (0.412)	Nucleo-cytoplasmic (0.317)	Cytoplasmic (0.224)	Extracellular (0.028)
YA021_HUMAN	Cytoplasmic (0.400)	Nucleo-cytoplasmic (0.233)	Nuclear (0.220)	Extracellular (0.112)
CNBD1_HUMAN	Nuclear (0.752)	Nucleo-cytoplasmic (0.386)	Extracellular (0.022)	Cytoplasmic (-0.053)
KRT34_HUMAN	Nuclear (0.377)	Nucleo-cytoplasmic (0.353)	Cytoplasmic (0.223)	Extracellular (0.026)
A1ATR_HUMAN	Cytoplasmic (0.373)	Nucleo-cytoplasmic (0.244)	Nuclear (0.233)	Extracellular (0.043)
LIX1L_HUMAN	Nuclear (0.335)	Cytoplasmic (0.319)	Nucleo-cytoplasmic (0.286)	Extracellular (0.027)
ELAV4_HUMAN	Nuclear (0.507)	Nucleo-cytoplasmic (0.320)	Cytoplasmic (0.137)	Extracellular (0.048)
UB2R2_HUMAN	Nucleo-cytoplasmic (0.679)	Nuclear (0.219)	Cytoplasmic (0.091)	Extracellular (0.039)
AN20B_HUMAN	Nuclear (0.526)	Nucleo-cytoplasmic (0.327)	Cytoplasmic (0.133)	Extracellular (-0.025)
SRRM3_HUMAN	Cytoplasmic (0.393)	Nucleo-cytoplasmic (0.273)	Nuclear (0.171)	Extracellular (0.133)
CQ104_HUMAN	Nucleo-cytoplasmic (0.443)	Nuclear (0.404)	Cytoplasmic (0.120)	Extracellular (0.044)
UBAP2_HUMAN	Cytoplasmic (0.363)	Nucleo-cytoplasmic (0.358)	Extracellular (0.132)	Nuclear (0.125)
DMXL1_HUMAN	Nuclear (0.434)	Nucleo-cytoplasmic (0.354)	Cytoplasmic (0.168)	Extracellular (0.038)
LRC69_HUMAN	Nuclear (0.418)	Nucleo-cytoplasmic (0.305)	Cytoplasmic (0.231)	Extracellular (0.026)
OTUD3_HUMAN	Cytoplasmic (0.609)	Nuclear (0.234)	Extracellular (0.096)	Nucleo-cytoplasmic (0.062)
ADAT3_HUMAN	Nuclear (0.428)	Nucleo-cytoplasmic (0.299)	Cytoplasmic (0.226)	Extracellular (0.029)
CCD83_HUMAN	Cytoplasmic (0.515)	Nuclear (0.278)	Extracellular (0.124)	Nucleo-cytoplasmic (0.083)
MRO2A_HUMAN	Nucleo-cytoplasmic (0.580)	Nuclear (0.580)	Extracellular (0.012)	Cytoplasmic (-0.057)
FBW12_HUMAN	Nucleo-cytoplasmic (0.357)	Nuclear (0.345)	Cytoplasmic (0.252)	Extracellular (0.020)
FAKD2_HUMAN	Nuclear (0.457)	Cytoplasmic (0.279)	Nucleo-cytoplasmic (0.225)	Extracellular (0.024)
DHX57_HUMAN	Nuclear (0.628)	Nucleo-cytoplasmic (0.259)	Cytoplasmic (0.109)	Extracellular (-0.021)
F212A_HUMAN	Nuclear (0.399)	Nucleo-cytoplasmic (0.382)	Cytoplasmic (0.175)	Extracellular (0.035)
TPRG1_HUMAN	Cytoplasmic (0.520)	Nucleo-cytoplasmic (0.193)	Nuclear (0.153)	Extracellular (0.112)
LRCH1_HUMAN	Nucleo-cytoplasmic (0.432)	Nuclear (0.369)	Cytoplasmic (0.159)	Extracellular (0.035)
UBTD1_HUMAN	Nuclear (0.521)	Nucleo-cytoplasmic (0.266)	Cytoplasmic (0.173)	Extracellular (0.043)
IFT81_HUMAN	Cytoplasmic (0.456)	Nuclear (0.381)	Nucleo-cytoplasmic (0.093)	Extracellular (0.035)
RHG09_HUMAN	Nuclear (0.524)	Nucleo-cytoplasmic (0.273)	Cytoplasmic (0.165)	Extracellular (0.044)
HTR5B_HUMAN	Cytoplasmic (0.495)	Nucleo-cytoplasmic (0.337)	Nuclear (0.165)	Extracellular (-0.018)
ATD3C_HUMAN	Cytoplasmic (0.415)	Nuclear (0.295)	Nucleo-cytoplasmic (0.191)	Extracellular (0.002)
FILA2_HUMAN	Cytoplasmic (0.375)	Nucleo-cytoplasmic (0.324)	Nuclear (0.142)	Extracellular (0.133)
F122A_HUMAN	Nucleo-cytoplasmic (0.549)	Nuclear (0.272)	Cytoplasmic (0.133)	Extracellular (0.051)
PN6BL_HUMAN	Nuclear (0.337)	Cytoplasmic (0.316)	Nucleo-cytoplasmic (0.305)	Extracellular (0.012)
GLMN_HUMAN	Nuclear (0.626)	Nucleo-cytoplasmic (0.545)	Extracellular (0.013)	Cytoplasmic (-0.062)
PRD11_HUMAN	Nuclear (0.607)	Cytoplasmic (0.196)	Nucleo-cytoplasmic (0.170)	Extracellular (0.045)
PRAM3_HUMAN	Nuclear (0.411)	Nucleo-cytoplasmic (0.309)	Cytoplasmic (0.233)	Extracellular (0.027)
YU008_HUMAN	Cytoplasmic (0.404)	Nucleo-cytoplasmic (0.244)	Nuclear (0.188)	Extracellular (0.133)
CA228_HUMAN	Nuclear (0.441)	Nucleo-cytoplasmic (0.338)	Cytoplasmic (0.179)	Extracellular (0.030)
IQCC_HUMAN	Nuclear (0.401)	Nucleo-cytoplasmic (0.398)	Cytoplasmic (0.159)	Extracellular (0.037)
IPP2_HUMAN	Cytoplasmic (0.377)	Nucleo-cytoplasmic (0.320)	Nuclear (0.144)	Extracellular (0.133)
TRABD_HUMAN	Nucleo-cytoplasmic (0.408)	Nuclear (0.343)	Cytoplasmic (0.205)	Extracellular (0.027)
CA112_HUMAN	Nuclear (0.539)	Nucleo-cytoplasmic (0.524)	Extracellular (0.015)	Cytoplasmic (-0.012)
OSBL7_HUMAN	Nuclear (0.533)	Nucleo-cytoplasmic (0.274)	Cytoplasmic (0.156)	Extracellular (0.046)
RMD5A_HUMAN	Nuclear (0.599)	Cytoplasmic (0.280)	Nucleo-cytoplasmic (0.110)	Extracellular (0.033)
MPP3_HUMAN	Nuclear (0.552)	Nucleo-cytoplasmic (0.231)	Cytoplasmic (0.181)	Extracellular (0.044)
CC070_HUMAN	Nuclear (0.395)	Nucleo-cytoplasmic (0.316)	Cytoplasmic (0.242)	Extracellular (0.025)
CASP2_HUMAN	Nucleo-cytoplasmic (0.479)	Nuclear (0.362)	Cytoplasmic (0.126)	Extracellular (0.040)
PCH2_HUMAN	Nuclear (0.430)	Cytoplasmic (0.394)	Nucleo-cytoplasmic (0.157)	Extracellular (0.008)
GATL1_HUMAN	Nucleo-cytoplasmic (0.441)	Nuclear (0.315)	Cytoplasmic (0.196)	Extracellular (0.031)
NT5D1_HUMAN	Cytoplasmic (0.660)	Nucleo-cytoplasmic (0.229)	Nuclear (0.138)	Extracellular (-0.035)
MPND_HUMAN	Cytoplasmic (0.556)	Nucleo-cytoplasmic (0.260)	Nuclear (0.180)	Extracellular (-0.018)
CU062_HUMAN	Nucleo-cytoplasmic (0.354)	Nuclear (0.349)	Cytoplasmic (0.250)	Extracellular (0.021)
SRGP1_HUMAN	Nucleo-cytoplasmic (0.581)	Nuclear (0.310)	Cytoplasmic (0.091)	Extracellular (0.043)
TBC13_HUMAN	Nucleo-cytoplasmic (0.451)	Cytoplasmic (0.277)	Nuclear (0.237)	Extracellular (0.010)
DAB1_HUMAN	Nucleo-cytoplasmic (0.524)	Nuclear (0.348)	Cytoplasmic (0.104)	Extracellular (0.043)
ILFT1_HUMAN	Nucleo-cytoplasmic (0.447)	Nuclear (0.409)	Cytoplasmic (0.113)	Extracellular (0.045)
BICC1_HUMAN	Nucleo-cytoplasmic (0.482)	Nuclear (0.377)	Cytoplasmic (0.112)	Extracellular (0.043)
EI2BG_HUMAN	Cytoplasmic (0.512)	Nuclear (0.354)	Nucleo-cytoplasmic (0.135)	Extracellular (-0.009)
DTWD1_HUMAN	Nuclear (0.424)	Cytoplasmic (0.290)	Nucleo-cytoplasmic (0.244)	Extracellular (0.020)
ARMX5_HUMAN	Nucleo-cytoplasmic (0.593)	Nuclear (0.264)	Cytoplasmic (0.121)	Extracellular (0.034)
UBE2S_HUMAN	Cytoplasmic (0.566)	Nucleo-cytoplasmic (0.160)	Nuclear (0.152)	Extracellular (0.105)
DCLK1_HUMAN	Nuclear (0.525)	Nucleo-cytoplasmic (0.264)	Cytoplasmic (0.172)	Extracellular (0.043)
FA78B_HUMAN	Nucleo-cytoplasmic (0.396)	Nuclear (0.379)	Cytoplasmic (0.181)	Extracellular (0.032)
TNC18_HUMAN	Nucleo-cytoplasmic (0.617)	Nuclear (0.271)	Cytoplasmic (0.097)	Extracellular (0.039)
TRI58_HUMAN	Nuclear (0.463)	Cytoplasmic (0.258)	Nucleo-cytoplasmic (0.249)	Extracellular (-0.014)
CB072_HUMAN	Cytoplasmic (0.429)	Nuclear (0.215)	Nucleo-cytoplasmic (0.197)	Extracellular (0.131)
FA65C_HUMAN	Nuclear (0.521)	Cytoplasmic (0.275)	Nucleo-cytoplasmic (0.174)	Extracellular (0.028)
K2C78_HUMAN	Nuclear (0.388)	Nucleo-cytoplasmic (0.385)	Cytoplasmic (0.183)	Extracellular (0.033)
ZN474_HUMAN	Nuclear (0.438)	Nucleo-cytoplasmic (0.348)	Cytoplasmic (0.171)	Extracellular (0.038)
DNHD1_HUMAN	Nuclear (0.433)	Nucleo-cytoplasmic (0.370)	Cytoplasmic (0.156)	Extracellular (0.040)
CCD14_HUMAN	Nucleo-cytoplasmic (0.442)	Nuclear (0.407)	Cytoplasmic (0.118)	Extracellular (0.044)
PDE5A_HUMAN	Cytoplasmic (0.480)	Nuclear (0.222)	Nucleo-cytoplasmic (0.172)	Extracellular (0.028)
RERGL_HUMAN	Nuclear (0.597)	Nucleo-cytoplasmic (0.417)	Cytoplasmic (0.018)	Extracellular (-0.007)
NDK7_HUMAN	Cytoplasmic (0.634)	Nucleo-cytoplasmic (0.223)	Nuclear (0.114)	Extracellular (0.013)
KLH13_HUMAN	Cytoplasmic (0.480)	Nucleo-cytoplasmic (0.475)	Nuclear (0.076)	Extracellular (-0.023)
DCAM_HUMAN	Cytoplasmic (0.384)	Nucleo-cytoplasmic (0.352)	Nuclear (0.229)	Extracellular (0.002)
CX048_HUMAN	Nuclear (0.389)	Nucleo-cytoplasmic (0.328)	Cytoplasmic (0.236)	Extracellular (0.025)
T3HPD_HUMAN	Cytoplasmic (0.335)	Nucleo-cytoplasmic (0.333)	Nuclear (0.292)	Extracellular (0.007)
YK006_HUMAN	Nuclear (0.432)	Nucleo-cytoplasmic (0.361)	Cytoplasmic (0.165)	Extracellular (0.038)
GTPB8_HUMAN	Cytoplasmic (0.452)	Nuclear (0.269)	Nucleo-cytoplasmic (0.137)	Extracellular (0.124)
ANR33_HUMAN	Nucleo-cytoplasmic (0.405)	Nuclear (0.353)	Cytoplasmic (0.184)	Extracellular (0.044)
UBA6_HUMAN	Cytoplasmic (0.556)	Nucleo-cytoplasmic (0.430)	Nuclear (0.061)	Extracellular (-0.032)
NWD1_HUMAN	Nucleo-cytoplasmic (0.337)	Cytoplasmic (0.333)	Nuclear (0.290)	Extracellular (0.007)
NJMU_HUMAN	Nucleo-cytoplasmic (0.372)	Nuclear (0.296)	Cytoplasmic (0.289)	Extracellular (0.013)
M3K6_HUMAN	Nuclear (0.603)	Cytoplasmic (0.294)	Nucleo-cytoplasmic (0.098)	Extracellular (0.030)
UBP54_HUMAN	Nuclear (0.431)	Nucleo-cytoplasmic (0.399)	Cytoplasmic (0.132)	Extracellular (0.044)
FBX33_HUMAN	Cytoplasmic (0.467)	Nucleo-cytoplasmic (0.289)	Nuclear (0.226)	Extracellular (-0.012)
LZTL1_HUMAN	Cytoplasmic (0.503)	Nuclear (0.385)	Extracellular (0.086)	Nucleo-cytoplasmic (0.026)
CS054_HUMAN	Nucleo-cytoplasmic (0.422)	Nuclear (0.391)	Cytoplasmic (0.148)	Extracellular (0.038)
JMJD7_HUMAN	Nuclear (0.386)	Cytoplasmic (0.333)	Nucleo-cytoplasmic (0.241)	Extracellular (0.013)
SAHH3_HUMAN	Cytoplasmic (0.943)	Nucleo-cytoplasmic (0.055)	Extracellular (0.028)	Nuclear (-0.008)
BEND2_HUMAN	Nuclear (0.415)	Nucleo-cytoplasmic (0.413)	Cytoplasmic (0.135)	Extracellular (0.042)
HAKAI_HUMAN	Cytoplasmic (0.386)	Nucleo-cytoplasmic (0.289)	Nuclear (0.162)	Extracellular (0.133)
CL055_HUMAN	Cytoplasmic (0.405)	Nucleo-cytoplasmic (0.291)	Nuclear (0.262)	Extracellular (0.004)
PYRG1_HUMAN	Nuclear (0.658)	Nucleo-cytoplasmic (0.510)	Extracellular (0.018)	Cytoplasmic (-0.062)
ZNHI2_HUMAN	Nuclear (0.319)	Cytoplasmic (0.303)	Nucleo-cytoplasmic (0.274)	Extracellular (0.069)
CCNJL_HUMAN	Nucleo-cytoplasmic (0.538)	Nuclear (0.278)	Cytoplasmic (0.154)	Extracellular (0.030)
F188B_HUMAN	Nuclear (0.575)	Nucleo-cytoplasmic (0.201)	Cytoplasmic (0.191)	Extracellular (0.044)
CA216_HUMAN	Nucleo-cytoplasmic (0.479)	Nuclear (0.366)	Cytoplasmic (0.123)	Extracellular (0.041)
ABTB2_HUMAN	Cytoplasmic (0.391)	Nucleo-cytoplasmic (0.375)	Nuclear (0.209)	Extracellular (-0.005)
GASP2_HUMAN	Nucleo-cytoplasmic (0.428)	Nuclear (0.343)	Cytoplasmic (0.186)	Extracellular (0.029)
GPTC4_HUMAN	Cytoplasmic (0.429)	Nucleo-cytoplasmic (0.229)	Nuclear (0.184)	Extracellular (0.129)
CE051_HUMAN	Nuclear (0.378)	Cytoplasmic (0.292)	Nucleo-cytoplasmic (0.286)	Extracellular (0.017)
MYLK4_HUMAN	Cytoplasmic (0.669)	Nucleo-cytoplasmic (0.185)	Nuclear (0.173)	Extracellular (-0.035)
CV031_HUMAN	Nuclear (0.524)	Cytoplasmic (0.231)	Nucleo-cytoplasmic (0.208)	Extracellular (0.034)
FARP2_HUMAN	Nucleo-cytoplasmic (0.485)	Nuclear (0.383)	Cytoplasmic (0.105)	Extracellular (0.045)
FHDC1_HUMAN	Nucleo-cytoplasmic (0.474)	Nuclear (0.377)	Cytoplasmic (0.118)	Extracellular (0.042)
PR23C_HUMAN	Nuclear (0.398)	Nucleo-cytoplasmic (0.344)	Cytoplasmic (0.207)	Extracellular (0.034)
MET2A_HUMAN	Nucleo-cytoplasmic (0.357)	Nuclear (0.313)	Cytoplasmic (0.285)	Extracellular (0.014)
NEST_HUMAN	Nuclear (0.409)	Nucleo-cytoplasmic (0.377)	Cytoplasmic (0.172)	Extracellular (0.036)
APC5_HUMAN	Nuclear (0.678)	Nucleo-cytoplasmic (0.529)	Extracellular (0.021)	Cytoplasmic (-0.078)
STXB2_HUMAN	Nuclear (0.424)	Nucleo-cytoplasmic (0.388)	Cytoplasmic (0.169)	Extracellular (-0.038)
TTPAL_HUMAN	Nuclear (0.556)	Nucleo-cytoplasmic (0.217)	Cytoplasmic (0.191)	Extracellular (0.042)
RB12B_HUMAN	Nuclear (0.390)	Nucleo-cytoplasmic (0.367)	Cytoplasmic (0.186)	Extracellular (0.043)
CCD36_HUMAN	Nuclear (0.472)	Nucleo-cytoplasmic (0.362)	Cytoplasmic (0.130)	Extracellular (0.047)
PNMT_HUMAN	Cytoplasmic (0.405)	Nucleo-cytoplasmic (0.304)	Nuclear (0.253)	Extracellular (-0.003)
PPR35_HUMAN	Cytoplasmic (0.417)	Nuclear (0.226)	Nucleo-cytoplasmic (0.195)	Extracellular (0.134)
NADC_HUMAN	Cytoplasmic (0.452)	Nucleo-cytoplasmic (0.355)	Nuclear (0.180)	Extracellular (-0.013)
F90AK_HUMAN	Nucleo-cytoplasmic (0.415)	Nuclear (0.370)	Cytoplasmic (0.168)	Extracellular (0.039)
GGTL1_HUMAN	Extracellular (0.970)	Cytoplasmic (0.035)	Nuclear (-0.020)	Nucleo-cytoplasmic (-0.026)
CS068_HUMAN	Nuclear (0.403)	Nucleo-cytoplasmic (0.336)	Cytoplasmic (0.204)	Extracellular (0.041)
SRR1L_HUMAN	Nucleo-cytoplasmic (0.372)	Nuclear (0.324)	Cytoplasmic (0.272)	Extracellular (-0.047)
PAR11_HUMAN	Nuclear (0.494)	Nucleo-cytoplasmic (0.310)	Cytoplasmic (0.156)	Extracellular (0.044)
OSBL6_HUMAN	Nuclear (0.530)	Nucleo-cytoplasmic (0.299)	Cytoplasmic (0.136)	Extracellular (0.049)
TTC7B_HUMAN	Nuclear (0.351)	Nucleo-cytoplasmic (0.258)	Cytoplasmic (0.239)	Extracellular (0.053)
ADAD2_HUMAN	Nuclear (0.461)	Nucleo-cytoplasmic (0.252)	Cytoplasmic (0.244)	Extracellular (0.029)
ARMC4_HUMAN	Cytoplasmic (0.488)	Nuclear (0.312)	Nucleo-cytoplasmic (0.187)	Extracellular (-0.009)
PKHG4_HUMAN	Nuclear (0.561)	Cytoplasmic (0.211)	Nucleo-cytoplasmic (0.195)	Extracellular (0.040)
CDR2_HUMAN	Nuclear (0.495)	Nucleo-cytoplasmic (0.300)	Cytoplasmic (0.164)	Extracellular (0.043)
HEP2_HUMAN	Cytoplasmic (0.922)	Nucleo-cytoplasmic (0.124)	Extracellular (0.027)	Nuclear (-0.041)
RGP1_HUMAN	Nucleo-cytoplasmic (0.439)	Nuclear (0.319)	Cytoplasmic (0.177)	Extracellular (0.052)
PLCD1_HUMAN	Cytoplasmic (0.541)	Nuclear (0.323)	Nucleo-cytoplasmic (0.140)	Extracellular (-0.013)
TGM7_HUMAN	Cytoplasmic (0.829)	Nucleo-cytoplasmic (0.100)	Extracellular (0.051)	Nuclear (0.034)
CCDC8_HUMAN	Cytoplasmic (0.409)	Nucleo-cytoplasmic (0.242)	Nuclear (0.187)	Extracellular (0.132)
FAKD5_HUMAN	Nuclear (0.708)	Nucleo-cytoplasmic (0.468)	Extracellular (0.020)	Cytoplasmic (-0.067)
WDR90_HUMAN	Cytoplasmic (0.445)	Nuclear (0.269)	Nucleo-cytoplasmic (0.262)	Extracellular (-0.007)
DDI1_HUMAN	Nuclear (0.538)	Nucleo-cytoplasmic (0.226)	Cytoplasmic (0.198)	Extracellular (0.040)
EF2K_HUMAN	Cytoplasmic (0.431)	Nuclear (0.287)	Nucleo-cytoplasmic (0.149)	Extracellular (0.110)
K1C15_HUMAN	Cytoplasmic (0.503)	Nucleo-cytoplasmic (0.218)	Nuclear (0.142)	Extracellular (0.113)
YV021_HUMAN	Cytoplasmic (0.377)	Nucleo-cytoplasmic (0.316)	Nuclear (0.147)	Extracellular (0.133)
FBX46_HUMAN	Nucleo-cytoplasmic (0.437)	Nuclear (0.371)	Cytoplasmic (0.150)	Extracellular (0.040)
CPNE9_HUMAN	Nuclear (0.453)	Cytoplasmic (0.346)	Nucleo-cytoplasmic (0.173)	Extracellular (0.015)
KRA51_HUMAN	Cytoplasmic (0.377)	Nucleo-cytoplasmic (0.316)	Nuclear (0.147)	Extracellular (0.133)
D42E2_HUMAN	Nuclear (0.309)	Nucleo-cytoplasmic (0.282)	Cytoplasmic (0.242)	Extracellular (0.066)
ANR63_HUMAN	Cytoplasmic (0.442)	Nuclear (0.223)	Nucleo-cytoplasmic (0.179)	Extracellular (0.130)
RN125_HUMAN	Nuclear (0.382)	Nucleo-cytoplasmic (0.311)	Cytoplasmic (0.261)	Extracellular (0.022)
ZSWM5_HUMAN	Cytoplasmic (0.503)	Nucleo-cytoplasmic (0.293)	Nuclear (0.195)	Extracellular (-0.017)
CMS1_HUMAN	Cytoplasmic (0.427)	Nuclear (0.293)	Nucleo-cytoplasmic (0.253)	Extracellular (-0.003)
TRI64_HUMAN	Nuclear (0.498)	Nucleo-cytoplasmic (0.325)	Cytoplasmic (0.140)	Extracellular (0.047)
ASML_HUMAN	Cytoplasmic (0.422)	Nucleo-cytoplasmic (0.381)	Nuclear (0.181)	Extracellular (-0.010)
CF222_HUMAN	Nucleo-cytoplasmic (0.472)	Nuclear (0.360)	Cytoplasmic (0.134)	Extracellular (0.039)
S6OS1_HUMAN	Nucleo-cytoplasmic (0.449)	Nuclear (0.387)	Cytoplasmic (0.130)	Extracellular (0.041)
SMYD5_HUMAN	Cytoplasmic (0.426)	Nuclear (0.374)	Nucleo-cytoplasmic (0.179)	Extracellular (0.002)
ARMC6_HUMAN	Nuclear (0.477)	Cytoplasmic (0.289)	Nucleo-cytoplasmic (0.199)	Extracellular (0.024)
RDH13_HUMAN	Cytoplasmic (0.522)	Nucleo-cytoplasmic (0.379)	Nuclear (0.105)	Extracellular (-0.015)
LRC27_HUMAN	Nuclear (0.497)	Nucleo-cytoplasmic (0.269)	Cytoplasmic (0.198)	Extracellular (0.018)
F124B_HUMAN	Nuclear (0.551)	Nucleo-cytoplasmic (0.237)	Cytoplasmic (0.175)	Extracellular (0.044)
CS045_HUMAN	Cytoplasmic (0.384)	Nucleo-cytoplasmic (0.292)	Nuclear (0.162)	Extracellular (0.133)
GMPR2_HUMAN	Cytoplasmic (0.458)	Nucleo-cytoplasmic (0.402)	Nuclear (0.140)	Extracellular (-0.017)
KANK3_HUMAN	Nucleo-cytoplasmic (0.442)	Nuclear (0.351)	Cytoplasmic (0.159)	Extracellular (0.042)
ANKUB_HUMAN	Nuclear (0.488)	Cytoplasmic (0.317)	Nucleo-cytoplasmic (0.162)	Extracellular (0.020)
AMPD3_HUMAN	Nucleo-cytoplasmic (0.572)	Nuclear (0.313)	Cytoplasmic (0.096)	Extracellular (0.040)
YS038_HUMAN	Cytoplasmic (0.389)	Nucleo-cytoplasmic (0.281)	Nuclear (0.166)	Extracellular (0.133)
MYO1F_HUMAN	Cytoplasmic (0.939)	Nucleo-cytoplasmic (0.047)	Extracellular (0.030)	Nuclear (0.002)
PELI1_HUMAN	Nuclear (0.676)	Nucleo-cytoplasmic (0.441)	Extracellular (0.010)	Cytoplasmic (-0.039)
CL071_HUMAN	Nucleo-cytoplasmic (0.420)	Nuclear (0.411)	Cytoplasmic (0.133)	Extracellular (0.042)
TSP1_HUMAN	Nuclear (0.474)	Nucleo-cytoplasmic (0.261)	Cytoplasmic (0.222)	Extracellular (0.033)
NAL11_HUMAN	Nuclear (0.449)	Cytoplasmic (0.290)	Nucleo-cytoplasmic (0.222)	Extracellular (0.022)
RPIA_HUMAN	Cytoplasmic (0.648)	Nucleo-cytoplasmic (0.332)	Nuclear (0.032)	Extracellular (0.002)
GOG8N_HUMAN	Nuclear (0.468)	Nucleo-cytoplasmic (0.284)	Cytoplasmic (0.205)	Extracellular (0.035)
KLH18_HUMAN	Nucleo-cytoplasmic (0.369)	Nuclear (0.310)	Cytoplasmic (0.276)	Extracellular (0.015)
WWC3_HUMAN	Nuclear (0.473)	Nucleo-cytoplasmic (0.321)	Cytoplasmic (0.165)	Extracellular (0.041)
EKI2_HUMAN	Nucleo-cytoplasmic (0.480)	Nuclear (0.252)	Cytoplasmic (0.231)	Extracellular (0.017)
SAC2_HUMAN	Nuclear (0.805)	Nucleo-cytoplasmic (0.368)	Extracellular (0.028)	Cytoplasmic (-0.072)
MUT7_HUMAN	Nuclear (0.547)	Cytoplasmic (0.223)	Nucleo-cytoplasmic (0.196)	Extracellular (0.037)
TKTL2_HUMAN	Cytoplasmic (0.616)	Nucleo-cytoplasmic (0.427)	Nuclear (0.031)	Extracellular (-0.040)
CCD17_HUMAN	Nuclear (0.417)	Nucleo-cytoplasmic (0.417)	Cytoplasmic (0.129)	Extracellular (0.043)
CK048_HUMAN	Nuclear (0.398)	Nucleo-cytoplasmic (0.369)	Cytoplasmic (0.188)	Extracellular (0.033)
DOK6_HUMAN	Nuclear (0.401)	Nucleo-cytoplasmic (0.379)	Cytoplasmic (0.177)	Extracellular (0.035)
CRBB3_HUMAN	Cytoplasmic (0.439)	Nucleo-cytoplasmic (0.210)	Nuclear (0.194)	Extracellular (0.128)
K2C73_HUMAN	Cytoplasmic (0.367)	Nucleo-cytoplasmic (0.303)	Nuclear (0.293)	Extracellular (0.003)
MTMRA_HUMAN	Nuclear (0.603)	Cytoplasmic (0.221)	Nucleo-cytoplasmic (0.152)	Extracellular (0.041)
STAR4_HUMAN	Cytoplasmic (0.529)	Nuclear (0.272)	Nucleo-cytoplasmic (0.193)	Extracellular (-0.015)
SWAHB_HUMAN	Nucleo-cytoplasmic (0.402)	Nuclear (0.393)	Cytoplasmic (0.164)	Extracellular (0.036)
SBNO1_HUMAN	Nucleo-cytoplasmic (0.332)	Cytoplasmic (0.318)	Nuclear (0.308)	Extracellular (0.010)
CASPA_HUMAN	Nuclear (0.539)	Cytoplasmic (0.314)	Nucleo-cytoplasmic (0.130)	Extracellular (0.024)
SCPDL_HUMAN	Cytoplasmic (0.796)	Nuclear (0.089)	Nucleo-cytoplasmic (0.071)	Extracellular (0.026)
NACC2_HUMAN	Nuclear (0.460)	Nucleo-cytoplasmic (0.311)	Cytoplasmic (0.186)	Extracellular (0.037)
EVPLL_HUMAN	Cytoplasmic (0.450)	Nuclear (0.267)	Nucleo-cytoplasmic (0.134)	Extracellular (0.133)
B2L12_HUMAN	Cytoplasmic (0.362)	Nuclear (0.307)	Nucleo-cytoplasmic (0.200)	Extracellular (0.100)
MYO1A_HUMAN	Cytoplasmic (0.879)	Nucleo-cytoplasmic (0.075)	Extracellular (0.035)	Nuclear (0.022)
EFHD1_HUMAN	Cytoplasmic (0.590)	Nuclear (0.269)	Extracellular (0.105)	Nucleo-cytoplasmic (0.047)
KCD18_HUMAN	Nucleo-cytoplasmic (0.391)	Cytoplasmic (0.354)	Nuclear (0.224)	Extracellular (0.000)
GMPPB_HUMAN	Cytoplasmic (0.545)	Nucleo-cytoplasmic (0.370)	Nuclear (0.107)	Extracellular (-0.027)
JMJD8_HUMAN	Cytoplasmic (0.407)	Nucleo-cytoplasmic (0.261)	Nuclear (0.171)	Extracellular (0.131)
C1R_HUMAN	Nuclear (0.470)	Cytoplasmic (0.351)	Nucleo-cytoplasmic (0.156)	Extracellular (0.016)
PM2P2_HUMAN	Nuclear (0.446)	Nucleo-cytoplasmic (0.439)	Cytoplasmic (0.108)	Extracellular (-0.029)
GNA15_HUMAN	Cytoplasmic (0.927)	Nucleo-cytoplasmic (0.038)	Extracellular (0.034)	Nuclear (0.019)
FA45A_HUMAN	Cytoplasmic (0.577)	Nucleo-cytoplasmic (0.408)	Nuclear (0.062)	Extracellular (-0.033)
CKP2L_HUMAN	Nuclear (0.483)	Nucleo-cytoplasmic (0.347)	Cytoplasmic (0.134)	Extracellular (0.047)
CU002_HUMAN	Nuclear (0.374)	Nucleo-cytoplasmic (0.326)	Cytoplasmic (0.253)	Extracellular (0.022)
PDLI4_HUMAN	Nuclear (0.410)	Nucleo-cytoplasmic (0.385)	Cytoplasmic (0.163)	Extracellular (0.037)
PPM1D_HUMAN	Nuclear (0.521)	Cytoplasmic (0.231)	Nucleo-cytoplasmic (0.211)	Extracellular (0.034)
PRDBP_HUMAN	Cytoplasmic (0.385)	Nucleo-cytoplasmic (0.285)	Nuclear (0.166)	Extracellular (0.133)
NYAP1_HUMAN	Cytoplasmic (0.389)	Nucleo-cytoplasmic (0.253)	Nuclear (0.199)	Extracellular (0.127)
FA47D_HUMAN	Nucleo-cytoplasmic (0.399)	Nuclear (0.371)	Cytoplasmic (0.186)	Extracellular (0.031)
RIOK3_HUMAN	Cytoplasmic (0.673)	Nucleo-cytoplasmic (0.178)	Nuclear (0.176)	Extracellular (-0.035)
RBM48_HUMAN	Nuclear (0.611)	Cytoplasmic (0.207)	Nucleo-cytoplasmic (0.157)	Extracellular (0.044)
ANXA9_HUMAN	Nuclear (0.443)	Nucleo-cytoplasmic (0.336)	Cytoplasmic (0.178)	Extracellular (0.037)
SWAHC_HUMAN	Cytoplasmic (0.345)	Nucleo-cytoplasmic (0.288)	Nuclear (0.224)	Extracellular (0.106)
NPIA2_HUMAN	Nucleo-cytoplasmic (0.459)	Nuclear (0.376)	Cytoplasmic (0.131)	Extracellular (0.040)
BNIPL_HUMAN	Nucleo-cytoplasmic (0.489)	Nuclear (0.320)	Cytoplasmic (0.155)	Extracellular (0.032)
FA83B_HUMAN	Nuclear (0.429)	Nucleo-cytoplasmic (0.428)	Cytoplasmic (0.111)	Extracellular (0.047)
MPPD2_HUMAN	Cytoplasmic (0.385)	Nucleo-cytoplasmic (0.303)	Nuclear (0.152)	Extracellular (0.132)
ZC21B_HUMAN	Nuclear (0.454)	Nucleo-cytoplasmic (0.306)	Cytoplasmic (0.195)	Extracellular (0.035)
CUL1_HUMAN	Cytoplasmic (0.548)	Nuclear (0.247)	Nucleo-cytoplasmic (0.203)	Extracellular (-0.020)
F1882_HUMAN	Cytoplasmic (0.949)	Nucleo-cytoplasmic (0.029)	Extracellular (0.029)	Nuclear (0.010)
CSK21_HUMAN	Nucleo-cytoplasmic (0.359)	Cytoplasmic (0.357)	Extracellular (0.137)	Nuclear (0.124)
RIM3B_HUMAN	Nuclear (0.490)	Nucleo-cytoplasmic (0.297)	Cytoplasmic (0.171)	Extracellular (0.041)
CA074_HUMAN	Nucleo-cytoplasmic (0.391)	Nuclear (0.309)	Cytoplasmic (0.255)	Extracellular (0.018)
CX056_HUMAN	Cytoplasmic (0.390)	Nuclear (0.322)	Nucleo-cytoplasmic (0.254)	Extracellular (0.002)
FBX47_HUMAN	Nuclear (0.327)	Nucleo-cytoplasmic (0.321)	Cytoplasmic (0.308)	Extracellular (0.012)
CTAG2_HUMAN	Cytoplasmic (0.375)	Nucleo-cytoplasmic (0.323)	Nuclear (0.143)	Extracellular (0.133)
YS043_HUMAN	Cytoplasmic (0.394)	Nucleo-cytoplasmic (0.245)	Nuclear (0.205)	Extracellular (0.122)
EXOC3_HUMAN	Cytoplasmic (0.630)	Nucleo-cytoplasmic (0.199)	Nuclear (0.188)	Extracellular (-0.030)
NTM2F_HUMAN	Nucleo-cytoplasmic (0.393)	Nuclear (0.298)	Cytoplasmic (0.215)	Extracellular (0.068)
TRI61_HUMAN	Nuclear (0.387)	Nucleo-cytoplasmic (0.331)	Cytoplasmic (0.236)	Extracellular (0.025)
CX021_HUMAN	Cytoplasmic (0.405)	Nuclear (0.247)	Nucleo-cytoplasmic (0.194)	Extracellular (0.124)
F90A1_HUMAN	Nucleo-cytoplasmic (0.434)	Nuclear (0.345)	Cytoplasmic (0.166)	Extracellular (0.046)
RS6_HUMAN	Nuclear (0.329)	Nucleo-cytoplasmic (0.319)	Cytoplasmic (0.308)	Extracellular (0.012)
RN141_HUMAN	Nuclear (0.512)	Cytoplasmic (0.241)	Nucleo-cytoplasmic (0.210)	Extracellular (0.032)
TTC4_HUMAN	Cytoplasmic (0.576)	Nucleo-cytoplasmic (0.301)	Nuclear (0.138)	Extracellular (-0.028)
APC1_HUMAN	Nucleo-cytoplasmic (0.469)	Nuclear (0.332)	Cytoplasmic (0.160)	Extracellular (0.032)
THUM1_HUMAN	Nuclear (0.473)	Cytoplasmic (0.362)	Nucleo-cytoplasmic (0.146)	Extracellular (0.015)
REXON_HUMAN	Nuclear (0.660)	Cytoplasmic (0.175)	Nucleo-cytoplasmic (0.154)	Extracellular (0.014)
CG057_HUMAN	Nucleo-cytoplasmic (0.511)	Nuclear (0.352)	Cytoplasmic (0.110)	Extracellular (0.042)
GPN2_HUMAN	Nuclear (0.374)	Nucleo-cytoplasmic (0.321)	Cytoplasmic (0.266)	Extracellular (-0.005)
ANKR7_HUMAN	Cytoplasmic (0.424)	Nucleo-cytoplasmic (0.234)	Nuclear (0.183)	Extracellular (0.129)
GBB1_HUMAN	Nuclear (0.414)	Nucleo-cytoplasmic (0.305)	Cytoplasmic (0.234)	Extracellular (0.027)
TT21A_HUMAN	Nuclear (0.658)	Nucleo-cytoplasmic (0.374)	Cytoplasmic (0.006)	Extracellular (-0.002)
CC142_HUMAN	Cytoplasmic (0.418)	Nucleo-cytoplasmic (0.216)	Nuclear (0.205)	Extracellular (0.132)
CF217_HUMAN	Cytoplasmic (0.401)	Nucleo-cytoplasmic (0.251)	Nuclear (0.184)	Extracellular (0.133)
MN1_HUMAN	Cytoplasmic (0.366)	Nucleo-cytoplasmic (0.352)	Extracellular (0.132)	Nuclear (0.127)
AIDA_HUMAN	Nucleo-cytoplasmic (0.408)	Nuclear (0.366)	Cytoplasmic (0.183)	Extracellular (0.031)
YQ015_HUMAN	Cytoplasmic (0.399)	Nucleo-cytoplasmic (0.256)	Nuclear (0.182)	Extracellular (0.133)
MEPCE_HUMAN	Nucleo-cytoplasmic (0.498)	Nuclear (0.355)	Cytoplasmic (0.117)	Extracellular (0.041)
TNNT1_HUMAN	Cytoplasmic (0.505)	Nuclear (0.271)	Extracellular (0.124)	Nucleo-cytoplasmic (0.095)
F186A_HUMAN	Nucleo-cytoplasmic (0.489)	Nuclear (0.370)	Cytoplasmic (0.112)	Extracellular (0.043)
FA81B_HUMAN	Nuclear (0.795)	Nucleo-cytoplasmic (0.272)	Extracellular (0.013)	Cytoplasmic (-0.020)
MYPC2_HUMAN	Cytoplasmic (0.619)	Nucleo-cytoplasmic (0.282)	Nuclear (0.124)	Extracellular (-0.033)
ITFG2_HUMAN	Nuclear (0.564)	Nucleo-cytoplasmic (0.502)	Extracellular (0.017)	Cytoplasmic (-0.014)
VATH_HUMAN	Nucleo-cytoplasmic (0.555)	Nuclear (0.424)	Cytoplasmic (0.036)	Extracellular (0.014)
NUD22_HUMAN	Cytoplasmic (0.447)	Nuclear (0.218)	Nucleo-cytoplasmic (0.180)	Extracellular (0.129)
TNNT2_HUMAN	Cytoplasmic (0.500)	Nuclear (0.251)	Extracellular (0.124)	Nucleo-cytoplasmic (0.114)
AHDC1_HUMAN	Nucleo-cytoplasmic (0.496)	Nuclear (0.222)	Cytoplasmic (0.195)	Extracellular (0.073)
ZBED8_HUMAN	Nuclear (0.600)	Cytoplasmic (0.211)	Nucleo-cytoplasmic (0.164)	Extracellular (0.038)
UBP45_HUMAN	Nuclear (0.680)	Cytoplasmic (0.178)	Nucleo-cytoplasmic (0.126)	Extracellular (0.053)
RS4Y1_HUMAN	Cytoplasmic (0.544)	Nucleo-cytoplasmic (0.359)	Nuclear (0.115)	Extracellular (-0.026)
RPE_HUMAN	Nucleo-cytoplasmic (0.455)	Cytoplasmic (0.251)	Nuclear (0.248)	Extracellular (0.022)
FA98A_HUMAN	Cytoplasmic (0.372)	Nucleo-cytoplasmic (0.330)	Nuclear (0.139)	Extracellular (0.133)
GYS1_HUMAN	Cytoplasmic (0.723)	Nucleo-cytoplasmic (0.225)	Nuclear (0.043)	Extracellular (0.014)
ARBK1_HUMAN	Cytoplasmic (0.619)	Nuclear (0.249)	Nucleo-cytoplasmic (0.149)	Extracellular (-0.026)
RMD5B_HUMAN	Nuclear (0.518)	Nucleo-cytoplasmic (0.225)	Cytoplasmic (0.218)	Extracellular (0.036)
K1614_HUMAN	Cytoplasmic (0.392)	Nucleo-cytoplasmic (0.271)	Nuclear (0.173)	Extracellular (0.133)
CF132_HUMAN	Cytoplasmic (0.386)	Nucleo-cytoplasmic (0.291)	Nuclear (0.161)	Extracellular (0.133)
M3K9_HUMAN	Nuclear (0.515)	Nucleo-cytoplasmic (0.283)	Cytoplasmic (0.163)	Extracellular (0.044)
AMPD1_HUMAN	Nuclear (0.440)	Nucleo-cytoplasmic (0.318)	Cytoplasmic (0.197)	Extracellular (0.034)
BANK1_HUMAN	Nuclear (0.528)	Nucleo-cytoplasmic (0.220)	Cytoplasmic (0.214)	Extracellular (0.037)
PSMD2_HUMAN	Nucleo-cytoplasmic (0.450)	Nuclear (0.387)	Cytoplasmic (0.149)	Extracellular (-0.037)
CA051_HUMAN	Cytoplasmic (0.372)	Nucleo-cytoplasmic (0.338)	Nuclear (0.133)	Extracellular (0.132)
YJ017_HUMAN	Cytoplasmic (0.384)	Nucleo-cytoplasmic (0.297)	Nuclear (0.158)	Extracellular (0.133)
PSMD8_HUMAN	Cytoplasmic (0.361)	Nuclear (0.340)	Nucleo-cytoplasmic (0.160)	Extracellular (0.043)
PPM1N_HUMAN	Cytoplasmic (0.381)	Nuclear (0.341)	Nucleo-cytoplasmic (0.244)	Extracellular (0.005)
TBC3H_HUMAN	Nucleo-cytoplasmic (0.358)	Nuclear (0.329)	Cytoplasmic (0.268)	Extracellular (0.017)
M3KL4_HUMAN	Nuclear (0.556)	Nucleo-cytoplasmic (0.232)	Cytoplasmic (0.175)	Extracellular (0.045)
K0947_HUMAN	Nuclear (0.483)	Nucleo-cytoplasmic (0.336)	Cytoplasmic (0.143)	Extracellular (0.045)
AN36B_HUMAN	Cytoplasmic (0.369)	Nuclear (0.314)	Nucleo-cytoplasmic (0.280)	Extracellular (0.004)
NYAP2_HUMAN	Cytoplasmic (0.391)	Nucleo-cytoplasmic (0.277)	Nuclear (0.169)	Extracellular (0.132)
GLPK5_HUMAN	Cytoplasmic (0.537)	Nucleo-cytoplasmic (0.370)	Nuclear (0.112)	Extracellular (-0.026)
ARL10_HUMAN	Cytoplasmic (0.486)	Nuclear (0.238)	Nucleo-cytoplasmic (0.157)	Extracellular (0.094)
RUSD4_HUMAN	Cytoplasmic (0.414)	Nucleo-cytoplasmic (0.351)	Nuclear (0.210)	Extracellular (-0.005)
LPP60_HUMAN	Cytoplasmic (0.902)	Nucleo-cytoplasmic (0.109)	Extracellular (0.027)	Nuclear (-0.016)
ICAL_HUMAN	Cytoplasmic (0.390)	Nucleo-cytoplasmic (0.279)	Nuclear (0.168)	Extracellular (0.133)
CPXCR_HUMAN	Nucleo-cytoplasmic (0.414)	Nuclear (0.402)	Cytoplasmic (0.145)	Extracellular (0.040)
IMPA2_HUMAN	Nucleo-cytoplasmic (0.493)	Nuclear (0.423)	Cytoplasmic (0.081)	Extracellular (-0.006)
CCNI2_HUMAN	Nuclear (0.387)	Cytoplasmic (0.301)	Nucleo-cytoplasmic (0.269)	Extracellular (0.017)
CC113_HUMAN	Cytoplasmic (0.542)	Nuclear (0.269)	Nucleo-cytoplasmic (0.090)	Extracellular (0.024)
PSDE_HUMAN	Nucleo-cytoplasmic (0.503)	Nuclear (0.241)	Cytoplasmic (0.222)	Extracellular (0.017)
CBWD5_HUMAN	Cytoplasmic (0.484)	Nucleo-cytoplasmic (0.329)	Nuclear (0.179)	Extracellular (-0.016)
POK17_HUMAN	Nucleo-cytoplasmic (0.353)	Nuclear (0.313)	Cytoplasmic (0.290)	Extracellular (0.013)
MYO5C_HUMAN	Nuclear (0.406)	Nucleo-cytoplasmic (0.301)	Cytoplasmic (0.270)	Extracellular (-0.049)
CNN1_HUMAN	Cytoplasmic (0.352)	Extracellular (0.203)	Nuclear (0.197)	Nucleo-cytoplasmic (0.193)
CA087_HUMAN	Nucleo-cytoplasmic (0.517)	Nuclear (0.347)	Cytoplasmic (0.109)	Extracellular (0.042)
TGM2_HUMAN	Cytoplasmic (0.894)	Nucleo-cytoplasmic (0.091)	Extracellular (0.037)	Nuclear (-0.002)
K1586_HUMAN	Nuclear (0.547)	Nucleo-cytoplasmic (0.278)	Cytoplasmic (0.140)	Extracellular (0.050)
F177A_HUMAN	Cytoplasmic (0.431)	Nucleo-cytoplasmic (0.270)	Nuclear (0.147)	Extracellular (0.124)
CR025_HUMAN	Cytoplasmic (0.405)	Nucleo-cytoplasmic (0.222)	Nuclear (0.208)	Extracellular (0.135)
YI028_HUMAN	Cytoplasmic (0.674)	Nuclear (0.185)	Nucleo-cytoplasmic (0.168)	Extracellular (-0.035)
ARMC3_HUMAN	Nucleo-cytoplasmic (0.406)	Nuclear (0.355)	Cytoplasmic (0.186)	Extracellular (-0.021)
DEN2C_HUMAN	Nuclear (0.455)	Nucleo-cytoplasmic (0.393)	Cytoplasmic (0.118)	Extracellular (0.048)
PED1A_HUMAN	Nucleo-cytoplasmic (0.417)	Nuclear (0.391)	Cytoplasmic (0.152)	Extracellular (0.038)
CL029_HUMAN	Nuclear (0.454)	Nucleo-cytoplasmic (0.321)	Cytoplasmic (0.184)	Extracellular (0.029)
CCD24_HUMAN	Cytoplasmic (0.365)	Nuclear (0.334)	Nucleo-cytoplasmic (0.178)	Extracellular (0.096)
WDR60_HUMAN	Nuclear (0.484)	Nucleo-cytoplasmic (0.281)	Cytoplasmic (0.192)	Extracellular (0.038)
OTUD4_HUMAN	Nuclear (0.543)	Nucleo-cytoplasmic (0.281)	Cytoplasmic (0.140)	Extracellular (0.050)
AAED1_HUMAN	Nuclear (0.401)	Nucleo-cytoplasmic (0.357)	Cytoplasmic (0.197)	Extracellular (0.031)
TFG_HUMAN	Cytoplasmic (0.371)	Nucleo-cytoplasmic (0.326)	Nuclear (0.144)	Extracellular (0.133)
EFCB1_HUMAN	Nuclear (0.405)	Nucleo-cytoplasmic (0.313)	Cytoplasmic (0.234)	Extracellular (0.027)
MON1A_HUMAN	Nuclear (0.378)	Nucleo-cytoplasmic (0.246)	Cytoplasmic (0.209)	Extracellular (0.079)
POTEE_HUMAN	Cytoplasmic (0.536)	Nucleo-cytoplasmic (0.273)	Nuclear (0.189)	Extracellular (-0.021)
PNML2_HUMAN	Nuclear (0.464)	Nucleo-cytoplasmic (0.309)	Cytoplasmic (0.182)	Extracellular (0.040)
OTU6A_HUMAN	Nuclear (0.373)	Nucleo-cytoplasmic (0.327)	Cytoplasmic (0.248)	Extracellular (-0.029)
IQCAL_HUMAN	Cytoplasmic (0.443)	Nucleo-cytoplasmic (0.279)	Nuclear (0.265)	Extracellular (-0.042)
CSK23_HUMAN	Nucleo-cytoplasmic (0.391)	Cytoplasmic (0.356)	Extracellular (0.132)	Nuclear (0.105)
CCYL2_HUMAN	Nuclear (0.468)	Nucleo-cytoplasmic (0.336)	Cytoplasmic (0.156)	Extracellular (0.042)
PSAL_HUMAN	Cytoplasmic (0.942)	Nucleo-cytoplasmic (0.067)	Extracellular (0.027)	Nuclear (-0.017)
PGTB2_HUMAN	Cytoplasmic (0.378)	Nuclear (0.337)	Nucleo-cytoplasmic (0.250)	Extracellular (0.005)
FHAD1_HUMAN	Nuclear (0.435)	Cytoplasmic (0.344)	Nucleo-cytoplasmic (0.190)	Extracellular (0.015)
STRUM_HUMAN	Nuclear (0.460)	Nucleo-cytoplasmic (0.349)	Cytoplasmic (0.102)	Extracellular (0.038)
2ABA_HUMAN	Nuclear (0.663)	Nucleo-cytoplasmic (0.576)	Extracellular (0.024)	Cytoplasmic (-0.089)
MYL6B_HUMAN	Nucleo-cytoplasmic (0.496)	Nuclear (0.275)	Cytoplasmic (0.193)	Extracellular (0.024)
ELMD3_HUMAN	Nucleo-cytoplasmic (0.436)	Nuclear (0.380)	Cytoplasmic (0.149)	Extracellular (0.024)
WDR38_HUMAN	Cytoplasmic (0.413)	Nuclear (0.238)	Nucleo-cytoplasmic (0.192)	Extracellular (0.129)
TTL13_HUMAN	Nuclear (0.697)	Nucleo-cytoplasmic (0.471)	Extracellular (0.022)	Cytoplasmic (-0.064)
CCD73_HUMAN	Nuclear (0.464)	Nucleo-cytoplasmic (0.278)	Cytoplasmic (0.198)	Extracellular (0.050)
LYSM2_HUMAN	Nucleo-cytoplasmic (0.442)	Nuclear (0.406)	Cytoplasmic (0.120)	Extracellular (0.044)
FCL_HUMAN	Cytoplasmic (0.834)	Nucleo-cytoplasmic (0.122)	Extracellular (0.049)	Nuclear (0.013)
ANX10_HUMAN	Nucleo-cytoplasmic (0.393)	Cytoplasmic (0.292)	Nuclear (0.274)	Extracellular (0.011)
FXL19_HUMAN	Nuclear (0.428)	Nucleo-cytoplasmic (0.308)	Cytoplasmic (0.218)	Extracellular (0.030)
AGAP4_HUMAN	Nuclear (0.565)	Nucleo-cytoplasmic (0.230)	Cytoplasmic (0.170)	Extracellular (0.046)
FAN_HUMAN	Nucleo-cytoplasmic (0.293)	Cytoplasmic (0.282)	Nuclear (0.261)	Extracellular (0.056)
SH3BG_HUMAN	Cytoplasmic (0.458)	Nuclear (0.217)	Nucleo-cytoplasmic (0.173)	Extracellular (0.127)
PAP1L_HUMAN	Nuclear (0.735)	Nucleo-cytoplasmic (0.485)	Extracellular (0.028)	Cytoplasmic (-0.085)
AAKB1_HUMAN	Nuclear (0.475)	Nucleo-cytoplasmic (0.272)	Cytoplasmic (0.210)	Extracellular (0.034)
POTEB_HUMAN	Nuclear (0.458)	Cytoplasmic (0.258)	Nucleo-cytoplasmic (0.243)	Extracellular (0.027)
DJB13_HUMAN	Cytoplasmic (0.536)	Nuclear (0.278)	Nucleo-cytoplasmic (0.182)	Extracellular (-0.015)
KLH29_HUMAN	Cytoplasmic (0.708)	Nucleo-cytoplasmic (0.222)	Extracellular (0.068)	Nuclear (0.018)
RUSD2_HUMAN	Nuclear (0.387)	Cytoplasmic (0.369)	Nucleo-cytoplasmic (0.212)	Extracellular (0.009)
PUS10_HUMAN	Nuclear (0.790)	Nucleo-cytoplasmic (0.271)	Extracellular (0.012)	Cytoplasmic (-0.017)
CC147_HUMAN	Cytoplasmic (0.631)	Nuclear (0.279)	Extracellular (0.106)	Nucleo-cytoplasmic (0.018)
ANR66_HUMAN	Nucleo-cytoplasmic (0.496)	Nuclear (0.306)	Cytoplasmic (0.161)	Extracellular (0.032)
K2C1B_HUMAN	Cytoplasmic (0.362)	Nucleo-cytoplasmic (0.290)	Extracellular (0.166)	Nuclear (0.139)
DCNL3_HUMAN	Cytoplasmic (0.397)	Nucleo-cytoplasmic (0.306)	Nuclear (0.265)	Extracellular (-0.002)
PRR26_HUMAN	Cytoplasmic (0.411)	Nucleo-cytoplasmic (0.231)	Nuclear (0.195)	Extracellular (0.132)
KRT37_HUMAN	Nucleo-cytoplasmic (0.391)	Nuclear (0.386)	Cytoplasmic (0.179)	Extracellular (0.033)
CCD67_HUMAN	Cytoplasmic (0.428)	Nuclear (0.290)	Nucleo-cytoplasmic (0.142)	Extracellular (0.120)
TBC12_HUMAN	Cytoplasmic (0.344)	Nuclear (0.340)	Nucleo-cytoplasmic (0.276)	Extracellular (0.009)
NT5D3_HUMAN	Cytoplasmic (0.786)	Nucleo-cytoplasmic (0.125)	Extracellular (0.060)	Nuclear (0.040)
RASL3_HUMAN	Nuclear (0.559)	Cytoplasmic (0.239)	Nucleo-cytoplasmic (0.172)	Extracellular (0.036)
PHRF1_HUMAN	Nucleo-cytoplasmic (0.440)	Nuclear (0.379)	Cytoplasmic (0.144)	Extracellular (0.038)
LRC43_HUMAN	Nuclear (0.352)	Cytoplasmic (0.326)	Nucleo-cytoplasmic (0.280)	Extracellular (0.012)
PSMD7_HUMAN	Nucleo-cytoplasmic (0.403)	Nuclear (0.283)	Cytoplasmic (0.270)	Extracellular (0.015)
BCDO1_HUMAN	Cytoplasmic (0.660)	Nucleo-cytoplasmic (0.296)	Nuclear (0.083)	Extracellular (-0.036)
IQGA2_HUMAN	Cytoplasmic (0.569)	Nuclear (0.281)	Nucleo-cytoplasmic (0.156)	Extracellular (-0.019)
AMMR1_HUMAN	Nuclear (0.386)	Nucleo-cytoplasmic (0.333)	Cytoplasmic (0.234)	Extracellular (0.025)
MLAS1_HUMAN	Cytoplasmic (0.402)	Nucleo-cytoplasmic (0.249)	Nuclear (0.185)	Extracellular (0.133)
DJC30_HUMAN	Cytoplasmic (0.406)	Nucleo-cytoplasmic (0.236)	Nuclear (0.193)	Extracellular (0.133)
PDXD1_HUMAN	Cytoplasmic (0.380)	Nuclear (0.309)	Nucleo-cytoplasmic (0.209)	Extracellular (0.003)
RWD2B_HUMAN	Cytoplasmic (0.537)	Nucleo-cytoplasmic (0.350)	Nuclear (0.127)	Extracellular (-0.025)
CG025_HUMAN	Nucleo-cytoplasmic (0.459)	Nuclear (0.323)	Cytoplasmic (0.179)	Extracellular (0.028)
SGE1L_HUMAN	Nuclear (0.467)	Nucleo-cytoplasmic (0.339)	Cytoplasmic (0.154)	Extracellular (0.042)
DCAF5_HUMAN	Nucleo-cytoplasmic (0.436)	Nuclear (0.406)	Cytoplasmic (0.124)	Extracellular (0.043)
MP2K5_HUMAN	Cytoplasmic (0.555)	Nucleo-cytoplasmic (0.434)	Nuclear (0.059)	Extracellular (-0.032)
RHG42_HUMAN	Nuclear (0.630)	Nucleo-cytoplasmic (0.186)	Cytoplasmic (0.157)	Extracellular (0.053)
FXL17_HUMAN	Nuclear (0.493)	Cytoplasmic (0.253)	Nucleo-cytoplasmic (0.216)	Extracellular (0.030)
RGPD2_HUMAN	Nuclear (0.623)	Cytoplasmic (0.234)	Nucleo-cytoplasmic (0.125)	Extracellular (0.040)
CQ055_HUMAN	Cytoplasmic (0.403)	Nucleo-cytoplasmic (0.246)	Nuclear (0.187)	Extracellular (0.133)
Z804A_HUMAN	Nuclear (0.481)	Nucleo-cytoplasmic (0.354)	Cytoplasmic (0.129)	Extracellular (0.047)
F16P2_HUMAN	Nucleo-cytoplasmic (0.365)	Nuclear (0.309)	Cytoplasmic (0.282)	Extracellular (0.014)
CIDEB_HUMAN	Cytoplasmic (0.561)	Nuclear (0.170)	Nucleo-cytoplasmic (0.145)	Extracellular (0.106)
YF009_HUMAN	Cytoplasmic (0.383)	Nucleo-cytoplasmic (0.300)	Nuclear (0.156)	Extracellular (0.133)
ANKF1_HUMAN	Nuclear (0.453)	Nucleo-cytoplasmic (0.337)	Cytoplasmic (0.168)	Extracellular (0.039)
NAP1_HUMAN	Nuclear (0.498)	Nucleo-cytoplasmic (0.300)	Cytoplasmic (0.162)	Extracellular (0.043)
F86B1_HUMAN	Nucleo-cytoplasmic (0.442)	Nuclear (0.409)	Cytoplasmic (0.137)	Extracellular (-0.035)
ZCHC5_HUMAN	Nuclear (0.443)	Nucleo-cytoplasmic (0.357)	Cytoplasmic (0.159)	Extracellular (0.040)
CC049_HUMAN	Nuclear (0.443)	Nucleo-cytoplasmic (0.393)	Cytoplasmic (0.128)	Extracellular (0.045)
TPD52_HUMAN	Cytoplasmic (0.338)	Nuclear (0.265)	Nucleo-cytoplasmic (0.255)	Extracellular (0.106)
TBL2_HUMAN	Cytoplasmic (0.486)	Nucleo-cytoplasmic (0.374)	Nuclear (0.140)	Extracellular (-0.017)
CDR1_HUMAN	Cytoplasmic (0.434)	Nuclear (0.218)	Nucleo-cytoplasmic (0.189)	Extracellular (0.131)
ENKD1_HUMAN	Nucleo-cytoplasmic (0.522)	Nuclear (0.335)	Cytoplasmic (0.115)	Extracellular (0.040)
CC067_HUMAN	Nucleo-cytoplasmic (0.467)	Nuclear (0.382)	Cytoplasmic (0.119)	Extracellular (0.043)
ANR24_HUMAN	Cytoplasmic (0.516)	Nuclear (0.259)	Extracellular (0.122)	Nucleo-cytoplasmic (0.097)
CI009_HUMAN	Nuclear (0.402)	Nucleo-cytoplasmic (0.327)	Cytoplasmic (0.224)	Extracellular (0.028)
FKBPL_HUMAN	Nuclear (0.441)	Nucleo-cytoplasmic (0.319)	Cytoplasmic (0.195)	Extracellular (0.034)
CE022_HUMAN	Nucleo-cytoplasmic (0.431)	Nuclear (0.402)	Cytoplasmic (0.131)	Extracellular (0.042)
SWT1_HUMAN	Nuclear (0.565)	Nucleo-cytoplasmic (0.338)	Cytoplasmic (0.080)	Extracellular (0.042)
S14L3_HUMAN	Nuclear (0.468)	Nucleo-cytoplasmic (0.345)	Cytoplasmic (0.168)	Extracellular (-0.036)
SERHL_HUMAN	Cytoplasmic (0.381)	Nucleo-cytoplasmic (0.351)	Nuclear (0.237)	Extracellular (-0.002)
KRA91_HUMAN	Cytoplasmic (0.377)	Nucleo-cytoplasmic (0.316)	Nuclear (0.147)	Extracellular (0.133)
EFC14_HUMAN	Nuclear (0.529)	Nucleo-cytoplasmic (0.239)	Cytoplasmic (0.193)	Extracellular (0.040)
RN214_HUMAN	Nuclear (0.498)	Nucleo-cytoplasmic (0.323)	Cytoplasmic (0.141)	Extracellular (0.047)
CCNO_HUMAN	Nuclear (0.395)	Nucleo-cytoplasmic (0.320)	Cytoplasmic (0.238)	Extracellular (0.025)
VPS8_HUMAN	Nuclear (0.735)	Nucleo-cytoplasmic (0.447)	Extracellular (0.023)	Cytoplasmic (-0.070)
KCTD9_HUMAN	Cytoplasmic (0.468)	Nucleo-cytoplasmic (0.335)	Nuclear (0.186)	Extracellular (-0.014)
ZDBF2_HUMAN	Nuclear (0.581)	Nucleo-cytoplasmic (0.226)	Cytoplasmic (0.160)	Extracellular (0.049)
CC132_HUMAN	Nuclear (0.369)	Nucleo-cytoplasmic (0.354)	Cytoplasmic (0.222)	Extracellular (0.033)
CUL5_HUMAN	Cytoplasmic (0.721)	Nucleo-cytoplasmic (0.116)	Nuclear (0.101)	Extracellular (0.018)
CG063_HUMAN	Nucleo-cytoplasmic (0.338)	Cytoplasmic (0.328)	Nuclear (0.294)	Extracellular (0.004)
ZN608_HUMAN	Nucleo-cytoplasmic (0.602)	Nuclear (0.289)	Cytoplasmic (0.093)	Extracellular (0.041)
BORA_HUMAN	Nucleo-cytoplasmic (0.419)	Nuclear (0.418)	Cytoplasmic (0.128)	Extracellular (0.043)
RGS16_HUMAN	Nuclear (0.344)	Nucleo-cytoplasmic (0.321)	Cytoplasmic (0.290)	Extracellular (0.016)
MYH10_HUMAN	Cytoplasmic (0.534)	Nuclear (0.247)	Nucleo-cytoplasmic (0.113)	Extracellular (0.023)
NPIA7_HUMAN	Nuclear (0.453)	Nucleo-cytoplasmic (0.328)	Cytoplasmic (0.176)	Extracellular (0.038)
KR241_HUMAN	Cytoplasmic (0.467)	Nuclear (0.244)	Nucleo-cytoplasmic (0.141)	Extracellular (0.128)
CP071_HUMAN	Nucleo-cytoplasmic (0.517)	Nuclear (0.334)	Cytoplasmic (0.120)	Extracellular (0.039)
CAAP1_HUMAN	Nuclear (0.426)	Nucleo-cytoplasmic (0.329)	Cytoplasmic (0.200)	Extracellular (0.033)
RDH12_HUMAN	Nuclear (0.327)	Nucleo-cytoplasmic (0.325)	Cytoplasmic (0.304)	Extracellular (0.013)
CT112_HUMAN	Cytoplasmic (0.362)	Nucleo-cytoplasmic (0.354)	Extracellular (0.133)	Nuclear (0.128)
MAGA8_HUMAN	Cytoplasmic (0.482)	Nucleo-cytoplasmic (0.229)	Nuclear (0.194)	Extracellular (0.061)
AGAP5_HUMAN	Nuclear (0.599)	Cytoplasmic (0.187)	Nucleo-cytoplasmic (0.185)	Extracellular (0.046)
IER5_HUMAN	Cytoplasmic (0.452)	Nuclear (0.232)	Nucleo-cytoplasmic (0.163)	Extracellular (0.129)
CDK3_HUMAN	Cytoplasmic (0.381)	Nucleo-cytoplasmic (0.303)	Nuclear (0.154)	Extracellular (0.133)
UBP42_HUMAN	Nucleo-cytoplasmic (0.419)	Nuclear (0.410)	Cytoplasmic (0.135)	Extracellular (0.042)
M4K3_HUMAN	Nuclear (0.588)	Nucleo-cytoplasmic (0.234)	Cytoplasmic (0.145)	Extracellular (0.052)
VWA9_HUMAN	Nucleo-cytoplasmic (0.456)	Nuclear (0.320)	Cytoplasmic (0.184)	Extracellular (0.028)
TP8L3_HUMAN	Nuclear (0.592)	Nucleo-cytoplasmic (0.416)	Cytoplasmic (0.019)	Extracellular (0.006)
CN164_HUMAN	Nuclear (0.466)	Nucleo-cytoplasmic (0.344)	Cytoplasmic (0.150)	Extracellular (0.043)
PRPS2_HUMAN	Cytoplasmic (0.492)	Nucleo-cytoplasmic (0.364)	Nuclear (0.146)	Extracellular (-0.019)
GADL1_HUMAN	Cytoplasmic (0.951)	Extracellular (0.029)	Nuclear (0.020)	Nucleo-cytoplasmic (0.016)
VP9D1_HUMAN	Nuclear (0.448)	Nucleo-cytoplasmic (0.310)	Cytoplasmic (0.197)	Extracellular (0.035)
LIPB1_HUMAN	Nuclear (0.379)	Nucleo-cytoplasmic (0.356)	Cytoplasmic (0.219)	Extracellular (0.027)
[truncated: 1,320 more rows]
