# Supplementary material for: A novel approach for protein subcellular location prediction using amino acid exposure
Source: BMC Bioinformatics. 2013 Nov 28;14:342. doi: 10.1186/1471-2105-14-342 (PMC4219330; doi:10.1186/1471-2105-14-342)
Supplement: Additional file 3: Table S2 — Results of the comparison of NYCE to other location prediction methods. [file 1471-2105-14-342-S3.xls]

## Sheet: Sheet1
uniprot_AC1	uniprot_AC2	Location_1	Location_2	NYCE			Yloc			Hum-mPLoc			SherLoc			PSORT II
				Location_1	Location_2	Score	Location_1	Location_2	Score	Location_1	Location_2	Score	Location_1	Location_2	Score	Location_1	Location_2	Score
Q14145	O95198	nucleocytoplasmic	cytoplasmic	nucleocytoplasmic	nucleocytoplasmic	0	cytoplasmic	cytoplasmic	0	membrane	cytoplasmic	0	cytoplasmic	cytoplasmic	0	cytoplasmic	nucleocytoplasmic	0
P62714	O00743	nucleocytoplasmic	cytoplasmic	nucleocytoplasmic	cytoplasmic	1	cytoplasmic	cytoplasmic	0	cytoplasmic	cytoplasmic	0	cytoplasmic	cytoplasmic	0	cytoplasmic	nucleocytoplasmic	0
Q14145	Q9UJP4	nucleocytoplasmic	cytoplasmic	nucleocytoplasmic	extracellular	0	cytoplasmic	cytoplasmic	0	membrane	nuclear	0	cytoplasmic	nucleocytoplasmic	0	cytoplasmic	cytoplasmic	0
Q5H9R7	O75170	nucleocytoplasmic	cytoplasmic	nuclear	nuclear	0	nuclear	cytoplasmic	0	cytoplasmic	nuclear	0	cytoplasmic	cytoplasmic	0	nuclear	nucleocytoplasmic	0
Q9HC16	Q8IUX4	nucleocytoplasmic	cytoplasmic	nuclear	extracellular	0	nuclear	nuclear	0	nuclear	cytoplasmic	0	cytoplasmic	cytoplasmic	0	cytoplasmic	cytoplasmic	0
O14682	Q9C0H6	nucleocytoplasmic	cytoplasmic	cytoplasmic	cytoplasmic	0	cytoplasmic	cytoplasmic	0	cytoplasmic	cytoplasmic	0	cytoplasmic	cytoplasmic	0	cytoplasmic	cytoplasmic	0
O14682	Q9NR64	nucleocytoplasmic	cytoplasmic	cytoplasmic	cytoplasmic	0	cytoplasmic	cytoplasmic	0	cytoplasmic	cytoplasmic	0	cytoplasmic	cytoplasmic	0	cytoplasmic	cytoplasmic	0
Q9Y2M5	Q9C0H6	nucleocytoplasmic	cytoplasmic	cytoplasmic	cytoplasmic	0	cytoplasmic	cytoplasmic	0	membrane	cytoplasmic	0	cytoplasmic	cytoplasmic	0	endoplasmic reticulum	cytoplasmic	0
O14682	Q9UJP4	nucleocytoplasmic	cytoplasmic	cytoplasmic	extracellular	0	cytoplasmic	cytoplasmic	0	cytoplasmic	nuclear	0	cytoplasmic	nucleocytoplasmic	0	cytoplasmic	cytoplasmic	0
P42685	P51813	nucleocytoplasmic	cytoplasmic	nucleocytoplasmic	cytoplasmic	1	cytoplasmic	cytoplasmic	0	nuclear	cytoplasmic	0	cytoplasmic	cytoplasmic	0	cytoplasmic	nuclear	0
P48595	P50453	nucleocytoplasmic	cytoplasmic	nucleocytoplasmic	cytoplasmic	1	cytoplasmic	extracellular	0	extracellular	nuclear	0	cytoplasmic	cytoplasmic	0	nucleocytoplasmic	mitochondrial	0
P62136	O00743	nucleocytoplasmic	cytoplasmic	cytoplasmic	cytoplasmic	0	cytoplasmic	cytoplasmic	0	cytoplasmic	cytoplasmic	0	cytoplasmic	cytoplasmic	0	cytoplasmic	nucleocytoplasmic	0
Q9Y2M5	Q9UJP4	nucleocytoplasmic	cytoplasmic	cytoplasmic	extracellular	0	cytoplasmic	cytoplasmic	0	membrane	nuclear	0	cytoplasmic	nucleocytoplasmic	0	endoplasmic reticulum	cytoplasmic	0
O00204	O00338	nucleocytoplasmic	cytoplasmic	cytoplasmic	cytoplasmic	0	cytoplasmic	cytoplasmic	0	nuclear	cytoplasmic	0	cytoplasmic	cytoplasmic	0	nucleocytoplasmic	cytoplasmic	1
O00204	O75897	nucleocytoplasmic	cytoplasmic	cytoplasmic	cytoplasmic	0	cytoplasmic	cytoplasmic	0	nuclear	cytoplasmic	0	cytoplasmic	cytoplasmic	0	nucleocytoplasmic	cytoplasmic	1
O00204	Q06520	nucleocytoplasmic	cytoplasmic	cytoplasmic	cytoplasmic	0	cytoplasmic	cytoplasmic	0	nuclear	cytoplasmic	0	cytoplasmic	cytoplasmic	0	nucleocytoplasmic	cytoplasmic	1
Q14164	Q9UHD2	nucleocytoplasmic	cytoplasmic	nucleocytoplasmic	cytoplasmic	1	cytoplasmic	cytoplasmic	0	cytoplasmic	cytoplasmic	0	cytoplasmic	cytoplasmic	0	cytoplasmic	cytoplasmic	0
Q9UKV8	Q9HCK5	nucleocytoplasmic	cytoplasmic	nucleocytoplasmic	extracellular	0	nucleocytoplasmic	nuclear	0	cytoplasmic	membrane	0	cytoplasmic	cytoplasmic	0	nucleocytoplasmic	cytoplasmic	1
Q9UKV8	Q9H9G7	nucleocytoplasmic	cytoplasmic	nucleocytoplasmic	cytoplasmic	1	nucleocytoplasmic	nuclear	0	cytoplasmic	membrane	0	cytoplasmic	cytoplasmic	0	nucleocytoplasmic	cytoplasmic	1
Q9UKV8	Q9UL18	nucleocytoplasmic	cytoplasmic	nucleocytoplasmic	cytoplasmic	1	nucleocytoplasmic	nucleocytoplasmic	0	cytoplasmic	cytoplasmic	0	cytoplasmic	cytoplasmic	0	nucleocytoplasmic	cytoplasmic	1
Q9UM11	Q12834	nucleocytoplasmic	cytoplasmic	nucleocytoplasmic	cytoplasmic	1	nuclear	nuclear	0	nuclear	nucleocytoplasmic	0	cytoplasmic	nuclear	0	nucleocytoplasmic	nucleocytoplasmic	0
Q8ND90	Q9UL42	nucleocytoplasmic	nuclear	cytoplasmic	nuclear	0	peroxisome	cytoplasmic	0	nuclear	nuclear	0	nucleocytoplasmic	cytoplasmic	0	cytoplasmic	cytoplasmic	0
O14862	Q6K0P9	nucleocytoplasmic	nuclear	nuclear	nuclear	0	nuclear	nuclear	0	nuclear	nuclear	0	cytoplasmic	nuclear	0	nucleocytoplasmic	nuclear	1
P35226	P35227	nucleocytoplasmic	nuclear	nuclear	nuclear	0	nuclear	nuclear	0	membrane	nuclear	0	nuclear	nuclear	0	nuclear	nuclear	0
P41218	Q6K0P9	nucleocytoplasmic	nuclear	nuclear	nuclear	0	nucleocytoplasmic	nuclear	1	nuclear	nuclear	0	nuclear	nuclear	0	nuclear	nuclear	0
Q13568	Q15306	nucleocytoplasmic	nuclear	nuclear	nuclear	0	nuclear	nuclear	0	nuclear	nuclear	0	nuclear	nuclear	0	nuclear	nuclear	0
Q9NR64	Q9Y2M5	cytoplasmic	nucleocytoplasmic	cytoplasmic	cytoplasmic	0	cytoplasmic	cytoplasmic	0	cytoplasmic	membrane	0	cytoplasmic	cytoplasmic	0	cytoplasmic	endoplasmic reticulum	0
Q86WH2	Q9NS23	cytoplasmic	nucleocytoplasmic	cytoplasmic	nuclear	0	cytoplasmic	nucleocytoplasmic	1	nuclear	nuclear	0	cytoplasmic	cytoplasmic	0	nuclear	nuclear	0
O15182	Q8TD86	cytoplasmic	nucleocytoplasmic	cytoplasmic	extracellular	0	cytoplasmic	cytoplasmic	0	centriole	cytoplasmic	0	cytoplasmic	cytoplasmic	0	cytoplasmic	cytoplasmic	0
P26196	Q13838	cytoplasmic	nucleocytoplasmic	cytoplasmic	nuclear	0	cytoplasmic	cytoplasmic	0	cytoplasmic	nuclear	0	nuclear	nuclear	0	nucleocytoplasmic	cytoplasmic	0
Q12798	Q8TD86	cytoplasmic	nucleocytoplasmic	nuclear	extracellular	0	cytoplasmic	cytoplasmic	0	centriole	cytoplasmic	0	cytoplasmic	cytoplasmic	0	cytoplasmic	cytoplasmic	0
Q53G59	Q14145	cytoplasmic	nucleocytoplasmic	nucleocytoplasmic	nucleocytoplasmic	0	cytoplasmic	cytoplasmic	0	membrane	membrane	0	cytoplasmic	cytoplasmic	0	cytoplasmic	cytoplasmic	0
Q96PQ7	Q14145	cytoplasmic	nucleocytoplasmic	cytoplasmic	nucleocytoplasmic	1	extracellular	cytoplasmic	0	membrane	membrane	0	golgi apparatus	cytoplasmic	0	endoplasmic reticulum	cytoplasmic	0
Q9NP86	Q8TD86	cytoplasmic	nucleocytoplasmic	nuclear	extracellular	0	cytoplasmic	cytoplasmic	0	cytoplasmic	cytoplasmic	0	cytoplasmic	cytoplasmic	0	cytoplasmic	cytoplasmic	0
Q9UH77	Q14145	cytoplasmic	nucleocytoplasmic	cytoplasmic	nucleocytoplasmic	1	cytoplasmic	cytoplasmic	0	nuclear	membrane	0	cytoplasmic	cytoplasmic	0	cytoplasmic	cytoplasmic	0
Q9Y573	Q14145	cytoplasmic	nucleocytoplasmic	cytoplasmic	nucleocytoplasmic	1	cytoplasmic	cytoplasmic	0	membrane	membrane	0	cytoplasmic	cytoplasmic	0	cytoplasmic	cytoplasmic	0
O00170	Q9NZN9	cytoplasmic	nucleocytoplasmic	cytoplasmic	nuclear	0	cytoplasmic	cytoplasmic	0	cytoplasmic	cytoplasmic	0	cytoplasmic	cytoplasmic	0	cytoplasmic	cytoplasmic	0
P26196	O00148	cytoplasmic	nucleocytoplasmic	cytoplasmic	nuclear	0	cytoplasmic	cytoplasmic	0	cytoplasmic	nuclear	0	nuclear	nuclear	0	nucleocytoplasmic	cytoplasmic	0
P50225	O00204	cytoplasmic	nucleocytoplasmic	cytoplasmic	cytoplasmic	0	cytoplasmic	cytoplasmic	0	cytoplasmic	nuclear	0	cytoplasmic	cytoplasmic	0	cytoplasmic	nucleocytoplasmic	1
P50226	O00204	cytoplasmic	nucleocytoplasmic	cytoplasmic	cytoplasmic	0	cytoplasmic	cytoplasmic	0	cytoplasmic	nuclear	0	cytoplasmic	cytoplasmic	0	cytoplasmic	nucleocytoplasmic	1
O00743	P60510	cytoplasmic	nucleocytoplasmic	cytoplasmic	cytoplasmic	0	cytoplasmic	cytoplasmic	0	cytoplasmic	cytoplasmic	0	cytoplasmic	cytoplasmic	0	nucleocytoplasmic	cytoplasmic	0
Q9UDY6	Q86WT6	cytoplasmic	nucleocytoplasmic	nuclear	cytoplasmic	0	nucleocytoplasmic	nuclear	0	cytoplasmic	cytoplasmic	0	nuclear	nuclear	0	nucleocytoplasmic	cytoplasmic	0
O00743	P62140	cytoplasmic	nucleocytoplasmic	cytoplasmic	cytoplasmic	0	cytoplasmic	cytoplasmic	0	cytoplasmic	cytoplasmic	0	cytoplasmic	cytoplasmic	0	nucleocytoplasmic	cytoplasmic	0
Q9UDY6	Q6AZZ1	cytoplasmic	nucleocytoplasmic	nuclear	nucleocytoplasmic	0	nucleocytoplasmic	nucleocytoplasmic	0	cytoplasmic	nuclear	0	nuclear	nuclear	0	nucleocytoplasmic	cytoplasmic	0
Q16829	Q05923	cytoplasmic	nuclear	nucleocytoplasmic	extracellular	0	cytoplasmic	cytoplasmic	0	cytoplasmic	nuclear	1	cytoplasmic	cytoplasmic	0	nucleocytoplasmic	cytoplasmic	0
Q68J44	P51452	cytoplasmic	nuclear	cytoplasmic	nuclear	1	nucleocytoplasmic	cytoplasmic	0	cytoplasmic	cytoplasmic	0	cytoplasmic	cytoplasmic	0	cytoplasmic	nuclear	1
P15086	P15088	extracellular	cytoplasmic	extracellular	nuclear	0	extracellular	extracellular	0	extracellular	cytoplasmic	1	extracellular	extracellular	0	endoplasmic reticulum	extracellular	0
P48052	P15088	extracellular	cytoplasmic	cytoplasmic	nuclear	0	extracellular	extracellular	0	membrane	cytoplasmic	0	extracellular	extracellular	0	cytoplasmic	extracellular	0
P15085	P15088	extracellular	cytoplasmic	extracellular	nuclear	0	extracellular	extracellular	0	extracellular	cytoplasmic	1	extracellular	extracellular	0	extracellular	extracellular	0
Q01196	Q13761	nuclear	nucleocytoplasmic	nuclear	nuclear	0	nuclear	nucleocytoplasmic	1	nuclear	nuclear	0	nuclear	nuclear	0	nucleocytoplasmic	nuclear	0
P10828	P10826	nuclear	nucleocytoplasmic	nuclear	nuclear	0	nuclear	nuclear	0	nuclear	nuclear	0	nuclear	nuclear	0	cytoplasmic	nuclear	0
P43356	Q9UBF1	nuclear	nucleocytoplasmic	nuclear	nuclear	0	cytoplasmic	nucleocytoplasmic	0	cytoplasmic	nuclear	0	cytoplasmic	cytoplasmic	0	vacuolar	nucleocytoplasmic	0
Q15306	Q00978	nuclear	nucleocytoplasmic	nuclear	nuclear	0	nuclear	nuclear	0	nuclear	nuclear	0	nuclear	nuclear	0	nuclear	mitochondrial	0
Q8WYH8	Q9H160	nuclear	nucleocytoplasmic	nuclear	nuclear	0	nuclear	nuclear	0	nuclear	nuclear	0	nuclear	nuclear	0	nuclear	nuclear	0
Q9H0S4	Q13838	nuclear	nucleocytoplasmic	cytoplasmic	nuclear	0	nuclear	cytoplasmic	0	mitochondrion	nuclear	0	nuclear	nuclear	0	nucleocytoplasmic	cytoplasmic	0
O75676	Q15418	nuclear	nucleocytoplasmic	nucleocytoplasmic	nucleocytoplasmic	0	cytoplasmic	cytoplasmic	0	cytoplasmic	nuclear	0	cytoplasmic	cytoplasmic	0	cytoplasmic	cytoplasmic	0
Q5TD97	Q13642	nuclear	nucleocytoplasmic	extracellular	extracellular	0	cytoplasmic	cytoplasmic	0	nuclear	extracellular	0	cytoplasmic	cytoplasmic	0	nuclear	nuclear	0
Q9H0S4	O00148	nuclear	nucleocytoplasmic	cytoplasmic	nuclear	0	nuclear	cytoplasmic	0	mitochondrion	nuclear	0	nuclear	nuclear	0	nucleocytoplasmic	cytoplasmic	0
Q01543	P11308	nuclear	nucleocytoplasmic	nuclear	nuclear	0	nuclear	nuclear	0	nuclear	nuclear	0	nuclear	nuclear	0	nuclear	nuclear	0
Q9H3D4	O15350	nuclear	nucleocytoplasmic	nuclear	nucleocytoplasmic	1	nuclear	nuclear	0	nuclear	nuclear	0	nuclear	nuclear	0	nuclear	nuclear	0
Q96B02	P61088	nuclear	nucleocytoplasmic	extracellular	nucleocytoplasmic	0	cytoplasmic	cytoplasmic	0	nuclear	nuclear	0	nucleocytoplasmic	peroxisomal	0	mitochondrial	cytoplasmic	0
Q96B02	P68036	nuclear	nucleocytoplasmic	extracellular	nuclear	0	cytoplasmic	nucleocytoplasmic	0	nuclear	nuclear	0	nucleocytoplasmic	peroxisomal	0	mitochondrial	nuclear	0
Q9BTZ2	Q9BPX1	nuclear	cytoplasmic	nuclear	cytoplasmic	1	mitochondrion	nucleocytoplasmic	0	nuclear	mitochondrion	0	peroxisomal	peroxisomal	0	cytoplasmic	cytoplasmic	0
Q13115	Q16829	nuclear	cytoplasmic	nuclear	nucleocytoplasmic	0	nucleocytoplasmic	cytoplasmic	0	membrane	cytoplasmic	0	cytoplasmic	cytoplasmic	0	nucleocytoplasmic	nucleocytoplasmic	0
Total correctly predicted pairs						13			3			3			0			10

## Sheet: Compatibility Report
	Compatibility Report for tool_comparison_3.xls
	Run on 11/5/2013 15:59
	The following features in this workbook are not supported by earlier versions of Excel. These features may be lost or degraded when you save this workbook in an earlier file format.
	Minor loss of fidelity			# of occurrences
	Some cells or styles in this workbook contain formatting that is not supported by the selected file format. These formats will be converted to the closest format available.			12
